# Supplementary material for: Discriminative gene co-expression network analysis uncovers novel modules involved in the formation of phosphate deficiency-induced root hairs in Arabidopsis
Source: Sci Rep. 2016 May 25;6:26820. doi: 10.1038/srep26820 (PMC4879556; doi:10.1038/srep26820)
Supplement: Supplementary Table S2 [file srep26820-s2.xls]

## Sheet: Title
ONLINE DATA SUPPLEMENT
Discriminative gene co-expression network analysis uncovers novel modules involved in the formation of phosphate deficiency-induced root hairs in Arabidopsis
Jorge E. Salazar Henao1, Wen-Dar Lin1 and Wolfgang Schmidt1,2,3*
1Institute of Plant and Microbial Biology, Academia Sinica, Taipei, Taiwan
2Biotechnology Center, National Chung-Hsing University, Taichung, Taiwan
3Genome and Systems Biology Degree Program, College of Life Science, National Taiwan University, Taipei, Taiwan
*corresponding author
Correspondence to wosh@gate.sinica.edu.tw

## Sheet: Cluster-0
Supplementary Table 2. Genes in clusters 0 to 4.
gene ID	symbol	description	GO	AraCyc
AT4G30670			C) endomembrane system
			F) molecular_function
			P) biological_process
AT5G17820			C) cell wall
			C) plant-type cell wall
			C) membrane
			F) peroxidase activity
			F) heme binding
			P) oxidation-reduction process
			P) response to oxidative stress
AT5G23830			C) endomembrane system
			F) molecular_function
			P) biological_process
AT1G61950	CPK19	calcium-dependent protein kinase 19	C) plasma membrane
			F) calcium ion binding
			F) ATP binding
			F) kinase activity
			F) protein kinase activity
			F) protein serine/threonine kinase activity
			F) calmodulin-dependent protein kinase activity
			P) protein phosphorylation
AT3G09240			C) cellular_component
			F) binding
			F) ATP binding
			F) protein kinase activity
			P) protein phosphorylation
AT4G27290			C) endomembrane system
			F) carbohydrate binding
			F) ATP binding
			F) protein kinase activity
			F) protein serine/threonine kinase activity
			P) recognition of pollen
			P) protein phosphorylation
AT5G65090	BST1	BRISTLED 1	F) hydrolase activity
	DER4	DEFORMED ROOT HAIRS 4	X)
	MRH3		P) cell tip growth
			P) root hair cell differentiation
			P) root epidermal cell differentiation
AT5G19560	ATROPGEF10	ARABIDOPSIS THALIANA ROP UANINE NUCLEOTIDE EXCHANGE FACTOR 10	C) cellular_component
	ROPGEF10	ROP uanine nucleotide exchange factor 10	F) Rho guanyl-nucleotide exchange factor activity
			P) biological_process
AT5G57530	AtXTH12	xyloglucan endotransglucosylase/hydrolase 12	C) cell wall
	XTH12		C) cytoplasm
			F) hydrolase activity, acting on glycosyl bonds
			F) xyloglucan endotransglucosylase activity
			P) xyloglucan metabolic process
AT4G25820	ATXTH14	xyloglucan endotransglucosylase/hydrolase 14	C) cell wall
	XTH14	xyloglucan endotransglycosylase 9	C) endomembrane system
	XTR9		C) apoplast
			F) hydrolase activity, acting on glycosyl bonds
			F) hydrolase activity, hydrolyzing O-glycosyl compounds
			F) xyloglucan:xyloglucosyl transferase activity
			P) cellular glucan metabolic process
			P) carbohydrate metabolic process
AT1G12560	ATEXP7	expansin A7	C) endomembrane system
	ATEXPA7		C) extracellular region
	ATHEXP ALPHA 1.26		P) root hair elongation
	EXP7		P) plant-type cell wall modification involved in multidimensional cell growth
	EXPA7		P) unidimensional cell growth
			P) plant-type cell wall loosening
AT5G02350			F) zinc ion binding
AT1G63930	ROH1	from the Czech 'roh' meaning 'corner'	F) molecular_function
			P) mucilage biosynthetic process involved in seed coat development
			P) seed coat development
AT5G14340	AtMYB40	myb domain protein 40	F) DNA binding
	MYB40		F) sequence-specific DNA binding transcription factor activity
			P) regulation of transcription, DNA-templated
			C) endomembrane system
			F) peroxidase activity
			F) heme binding
			P) oxidation-reduction process
			P) response to oxidative stress
AT1G05240			C) plant-type cell wall
			F) peroxidase activity
			F) heme binding
			P) oxidation-reduction process
			P) response to oxidative stress
AT4G03330	ATSYP123	syntaxin of plants 123	C) membrane
	SYP123		F) SNAP receptor activity
			P) membrane fusion
			P) intracellular protein transport
AT2G23960			C) cellular_component
			F) catalytic activity
			P) defense response
AT3G23190			C) endoplasmic reticulum
			F) molecular_function
			P) biological_process
AT4G00680	ADF8	actin depolymerizing factor 8	C) intracellular
			F) actin binding
			P) biological_process
AT1G34540	CYP94D1	cytochrome P450, family 94, subfamily D, polypeptide 1	C) endomembrane system
			F) iron ion binding
			F) heme binding
			F) oxygen binding
			F) monooxygenase activity
			F) electron carrier activity
			P) oxidation-reduction process
AT4G28850	ATXTH26	xyloglucan endotransglucosylase/hydrolase 26	C) cell wall
	XTH26		C) endomembrane system
			C) apoplast
			F) hydrolase activity, acting on glycosyl bonds
			F) hydrolase activity, hydrolyzing O-glycosyl compounds
			F) xyloglucan:xyloglucosyl transferase activity
			P) cellular glucan metabolic process
			P) carbohydrate metabolic process
AT5G21130			C) cellular_component
			F) molecular_function
			P) biological_process
AT1G61080			F) molecular_function
			P) biological_process
AT4G09130			C) endomembrane system
			F) zinc ion binding
AT3G01260			C) endomembrane system	galactose degradation I (Leloir pathway)
			F) carbohydrate binding
			F) catalytic activity
			F) isomerase activity
			F) aldose 1-epimerase activity
			P) hexose metabolic process
			P) galactose metabolic process
			P) carbohydrate metabolic process
AT1G52070			C) endomembrane system
			F) molecular_function
			P) biological_process
AT2G37670			C) heterotrimeric G-protein complex
			F) signal transducer activity
			P) signal transduction
AT4G02270	RHS13	root hair specific 13	C) endomembrane system
			F) molecular_function
			P) biological_process
AT4G12360			C) anchored component of membrane
			F) lipid binding
			P) lipid transport
AT5G36270			P) N-terminal protein myristoylation
AT3G44510			C) cellular_component
			F) molecular_function
			P) biological_process
AT5G05500			C) endomembrane system
			F) molecular_function
			P) biological_process
AT3G59710			C) endomembrane system
			F) binding
			F) catalytic activity
			F) oxidoreductase activity
			P) metabolic process
			P) oxidation-reduction process
AT1G01750	ADF11	actin depolymerizing factor 11	C) intracellular
			F) actin binding
			P) biological_process
AT1G02570			C) cellular_component
			F) molecular_function
			P) biological_process
AT5G19800			C) endomembrane system
			P) biological_process
AT5G60530			C) endomembrane system
			F) molecular_function
AT5G01280			C) cellular_component
			F) molecular_function
			P) biological_process
AT5G40510			C) cellular_component
			F) molecular_function
			P) biological_process
AT3G01730			C) anchored component of membrane
			F) molecular_function
			P) root hair elongation
AT3G02850	SKOR	STELAR K+ outward rectifier	F) cyclic nucleotide binding
			F) outward rectifier potassium channel activity
			P) potassium ion transport
			P) response to abscisic acid
AT5G49770			C) endomembrane system
			F) ATP binding
			F) protein kinase activity
			F) protein serine/threonine kinase activity
			P) transmembrane receptor protein tyrosine kinase signaling pathway
			P) protein phosphorylation
AT1G52060			C) endomembrane system
			F) molecular_function
			P) biological_process
AT5G24313			C) endomembrane system
			F) molecular_function
			P) biological_process
AT1G79250	AGC1.7	AGC kinase 1.7	F) kinase activity
			P) pollen tube growth
			P) unidimensional cell growth
AT1G12950	RSH2	root hair specific 2	C) membrane
			F) transporter activity
			F) antiporter activity
			F) drug transmembrane transporter activity
			P) transmembrane transport
			P) drug transmembrane transport
AT5G26080			C) endomembrane system
AT1G54940	PGSIP4	plant glycogenin-like starch initiation protein 4	C) endomembrane system
			F) transferase activity, transferring glycosyl groups
			P) biosynthetic process
AT4G15330	CYP705A1	cytochrome P450, family 705, subfamily A, polypeptide 1	C) endomembrane system
			F) iron ion binding
			F) heme binding
			F) oxygen binding
			F) monooxygenase activity
			F) electron carrier activity
			P) oxidation-reduction process
AT3G20850			C) endomembrane system
			F) molecular_function
			P) biological_process
AT2G25240			C) cellular_component
			F) serine-type endopeptidase inhibitor activity
			P) biological_process
AT2G03720	MRH6	morphogenesis of root hair 6	C) cellular_component
			P) root hair cell differentiation
AT2G38100	NPF5.5		C) endomembrane system
			C) membrane
			F) amino acid transmembrane transporter activity
			F) uracil transmembrane transporter activity
			P) oligopeptide transport
AT1G48640			C) membrane
			F) amino acid transmembrane transporter activity
			P) amino acid transport
AT5G67400	RHS19	root hair specific 19	C) endomembrane system
			F) peroxidase activity
			F) heme binding
			P) oxidation-reduction process
			P) response to oxidative stress
AT4G40090	AGP3	arabinogalactan protein 3	C) endomembrane system
			P) multicellular organismal development
AT2G35890	CPK25	calcium-dependent protein kinase 25	F) ATP binding
			F) kinase activity
			F) protein kinase activity
			F) protein serine/threonine kinase activity
			F) calmodulin-dependent protein kinase activity
			P) N-terminal protein myristoylation
			P) protein phosphorylation
AT3G61410			C) cellular_component
			F) molecular_function
			P) biological_process
AT5G19790	RAP2.11	related to AP2 11	C) nucleus
			F) DNA binding
			F) sequence-specific DNA binding transcription factor activity
			P) regulation of transcription, DNA-templated
AT3G32040			P) isoprenoid biosynthetic process	geranylgeranyldiphosphate biosynthesis
				nonaprenyl diphosphate biosynthesis III
AT5G22555			C) cellular_component
			F) molecular_function
			P) biological_process
AT5G61550			C) ubiquitin ligase complex
			F) ATP binding
			F) ubiquitin-protein transferase activity
			F) kinase activity
			F) protein kinase activity
			F) protein serine/threonine kinase activity
			P) protein ubiquitination
			P) protein phosphorylation
AT4G22080	RHS14	root hair specific 14	C) endomembrane system
			F) lyase activity
			F) pectate lyase activity
			P) biological_process
			C) endomembrane system
			F) lyase activity
			F) pectate lyase activity
			P) biological_process
AT4G26010			C) endomembrane system
			F) peroxidase activity
			F) heme binding
			P) oxidation-reduction process
			P) response to oxidative stress
AT3G12540			C) cellular_component
			P) biological_process
AT3G25790			F) DNA binding
			F) sequence-specific DNA binding transcription factor activity
			P) regulation of transcription, DNA-templated
AT1G30850	RSH4	root hair specific 4	C) cellular_component
			F) molecular_function
			P) biological_process
AT3G47740	ATATH2	A. THALIANA ABC2 HOMOLOG 2	F) ATPase activity, coupled to transmembrane movement of substances
	ATH2	ABC2 homolog 2	F) transporter activity
AT2G38500			F) molecular_function
			P) biological_process
AT1G70460	RHS10	root hair specific 10	C) membrane
			F) ATP binding
			F) protein kinase activity
			F) protein serine/threonine kinase activity
			P) protein phosphorylation
AT2G45890	ATROPGEF4	RHO GUANYL-NUCLEOTIDE EXCHANGE FACTOR 4	C) plasma membrane
	RHS11	RHO guanyl-nucleotide exchange factor 4	F) Rho guanyl-nucleotide exchange factor activity
	ROPGEF4	ROOT HAIR SPECIFIC 11	P) root hair elongation
AT1G53830	ATPME2	pectin methylesterase 2	C) plant-type cell wall	homogalacturonan degradation
	PME2		C) extracellular region
			F) pectinesterase activity
			P) cell wall modification
AT4G34580	COW1	CAN OF WORMS1	C) intracellular
	SRH1	SHORT ROOT HAIR 1	F) transporter activity
			F) phosphatidylinositol transporter activity
			P) root hair cell tip growth
			P) cell tip growth
			P) root epidermal cell differentiation
			P) transport
AT5G54050			C) cellular_component
			P) intracellular signal transduction
AT5G49270	COBL9	COBRA-LIKE 9	C) anchored component of membrane
	DER9	DEFORMED ROOT HAIRS 9	P) cell tip growth
	MRH4	MUTANT ROOT HAIR 4	P) root hair cell differentiation
	SHV2	SHAVEN 2	P) root epidermal cell differentiation
AT5G22410	RHS18	root hair specific 18	C) endomembrane system
			F) peroxidase activity
			F) heme binding
			P) oxidation-reduction process
			P) response to oxidative stress
AT4G15740
AT3G10710	RHS12	root hair specific 12	C) cell wall	homogalacturonan degradation
			C) plant-type cell wall
			F) pectinesterase activity
			F) enzyme inhibitor activity
			P) cell wall modification
AT1G74770			C) cellular_component
			F) zinc ion binding
			P) biological_process
AT5G03640			C) cellular_component
			F) kinase activity
			P) N-terminal protein myristoylation
			P) protein phosphorylation
AT1G70450			C) cellular_component
			F) ATP binding
			F) kinase activity
			F) protein kinase activity
			F) protein serine/threonine kinase activity
			P) protein phosphorylation
AT2G37820			C) cellular_component
			F) zinc ion binding
			P) biological_process
AT4G15340	04C11	pentacyclic triterpene synthase 1	F) arabidiol synthase activity	arabidiol biosynthesis
	ATPEN1		P) tricyclic triterpenoid biosynthetic process
	PEN1
AT3G01760	LHT6	LYSINE-HISTIDINE-LIKE TRANSPORTER 6	C) membrane
			F) amine transmembrane transporter activity
			F) amino acid transmembrane transporter activity
			P) amino acid transport
			C) membrane
			F) amino acid transmembrane transporter activity
			P) amino acid transport
AT2G01880	ATPAP7	PURPLE ACID PHOSPHATASE 7	C) endomembrane system
	PAP7	purple acid phosphatase 7	F) acid phosphatase activity
			F) protein serine/threonine phosphatase activity
AT4G01110			C) cellular_component
			F) molecular_function
			P) biological_process
AT1G16440	RSH3	root hair specific 3	C) plasma membrane
			F) kinase activity
			P) protein phosphorylation
AT3G60330	AHA7	H(+)-ATPase 7	C) plasma membrane
	HA7		F) hydrogen-exporting ATPase activity, phosphorylative mechanism
			P) ATP biosynthetic process
			P) cation transport
			P) metabolic process
AT5G54790	VUP4	VASCULAR-RELATED UNKNOWN PROTEIN 4	C) cellular_component
			F) molecular_function
			P) biological_process
AT1G30870			C) endomembrane system
			F) peroxidase activity
			F) heme binding
			P) oxidation-reduction process
			P) response to oxidative stress
AT1G08590			C) endomembrane system
			F) kinase activity
			P) protein phosphorylation
AT5G59520	ZIP2	ZRT/IRT-like protein 2	C) plasma membrane
			F) transferase activity, transferring glycosyl groups
			F) copper ion transmembrane transporter activity
			F) zinc ion transmembrane transporter activity
			P) zinc ion transport
AT1G54890			C) endomembrane system
			F) molecular_function
			P) biological_process
AT3G11370			C) cellular_component
AT5G04960			C) cell wall	homogalacturonan degradation
			C) plant-type cell wall
			F) pectinesterase activity
			F) enzyme inhibitor activity
			P) cell wall modification
AT5G66690	UGT72E2		F) transferase activity, transferring glycosyl groups	coniferin metabolism
			F) coniferyl-alcohol glucosyltransferase activity	monolignol glucosides biosynthesis
			F) UDP-glycosyltransferase activity
			P) lignin metabolic process
AT1G33890			C) cellular_component
			F) GTP binding
			P) response to bacterium
AT5G51270			C) ubiquitin ligase complex
			F) ATP binding
			F) ubiquitin-protein transferase activity
			F) kinase activity
			F) protein kinase activity
			F) protein serine/threonine kinase activity
			P) protein ubiquitination
			P) protein phosphorylation
AT5G14690			C) cellular_component
			F) molecular_function
			P) biological_process
AT2G33460	RIC1	ROP-interactive CRIB motif-containing protein 1	C) apical plasma membrane
			C) cortical microtubule, transverse to long axis
			F) protein binding
			P) pollen tube growth
			P) cellulose microfibril organization
			P) cell morphogenesis
			P) cytoplasmic microtubule organization
AT1G27140	ATGSTU14	GLUTATHIONE S-TRANSFERASE 13	C) cytoplasm
	GST13	glutathione S-transferase tau 14	F) glutathione transferase activity
	GSTU14		P) toxin catabolic process
			P) glutathione metabolic process
AT2G24980			C) endomembrane system
			F) structural constituent of cell wall
			P) plant-type cell wall organization
AT4G28410	RSA1	ROOT SYSTEM ARCHITECTURE 1	C) cellular_component	homocysteine and cysteine interconversion
			F) pyridoxal phosphate binding	methionine biosynthesis II
			F) catalytic activity
			F) 1-aminocyclopropane-1-carboxylate synthase activity
			F) transferase activity, transferring nitrogenous groups
			F) transaminase activity
			P) cellular amino acid metabolic process
			P) biosynthetic process
AT4G30320			C) endomembrane system
			C) extracellular region
			F) molecular_function
			P) biological_process
AT4G13390	EXT12	extensin 12	C) endomembrane system
			F) structural constituent of cell wall
			P) plant-type cell wall organization
AT5G57540	AtXTH13	xyloglucan endotransglucosylase/hydrolase 13	C) cell wall
	XTH13		C) endomembrane system
			C) apoplast
			F) hydrolase activity, acting on glycosyl bonds
			F) xyloglucan endotransglucosylase activity
			P) xyloglucan metabolic process
AT3G49960			C) endomembrane system
			F) peroxidase activity
			F) heme binding
			P) oxidation-reduction process
			P) response to oxidative stress
AT5G59090	ATSBT4.12	subtilase 4.12	C) cytoplasm
	SBT4.12		C) nucleus
			C) apoplast
			F) identical protein binding
			F) serine-type endopeptidase activity
			P) negative regulation of catalytic activity
			P) proteolysis
AT1G45545			F) molecular_function
			P) biological_process
			C) cellular_component
			F) molecular_function
			P) biological_process
AT1G55420	EDA11	embryo sac development arrest 11	C) chloroplast
			F) zinc ion binding
			P) megagametogenesis
AT3G54770			C) cellular_component
			F) nucleic acid binding
			F) RNA binding
			F) nucleotide binding
AT1G14220			C) endomembrane system
			F) RNA binding
			F) ribonuclease T2 activity
			F) endoribonuclease activity
			P) N-terminal protein myristoylation
AT1G62980	ATEXP18	EXPANSIN 18	C) endomembrane system
	ATEXPA18	expansin A18	C) extracellular region
	ATHEXP ALPHA 1.25		P) plant-type cell wall modification involved in multidimensional cell growth
	EXP18		P) unidimensional cell growth
	EXPA18		P) plant-type cell wall loosening
AT2G22290	ATRAB6	ARABIDOPSIS RAB GTPASE HOMOLOG 6	C) mitochondrion
	ATRAB-H1D	ARABIDOPSIS RAB GTPASE HOMOLOG H1D	F) GTP binding
	ATRABH1D	RAB GTPASE HOMOLOG H1D	P) small GTPase mediated signal transduction
	RAB-H1D	RAB GTPase homolog H1D	P) protein transport
	RABH1d
AT2G29000			C) endomembrane system
			F) ATP binding
			F) protein kinase activity
			F) protein serine/threonine kinase activity
			P) protein phosphorylation
AT5G54040			C) cellular_component
			P) intracellular signal transduction
AT2G41970			F) ATP binding
			F) kinase activity
			F) protein kinase activity
			F) protein tyrosine kinase activity
			P) protein phosphorylation
AT3G26610			C) endomembrane system
			F) polygalacturonase activity
			P) carbohydrate metabolic process
AT5G43350	ATPT1	ARABIDOPSIS THALIANA PHOSPHATE TRANSPORTER 1	C) plasma membrane
	PHT1;1	phosphate transporter 1;1	C) membrane
			F) carbohydrate transmembrane transporter activity
			F) sugar:proton symporter activity
			F) phosphate ion transmembrane transporter activity
			F) inorganic phosphate transmembrane transporter activity
			P) cellular response to phosphate starvation
			P) phosphate ion transport
AT5G43370	APT1	ARABIDOPSIS PHOSPHATE TRANSPORTER 1	C) membrane
	PHT1;2	PHOSPHATE TRANSPORTER 2	F) carbohydrate transmembrane transporter activity
	PHT2	phosphate transporter 2	F) sugar:proton symporter activity
			F) phosphate ion transmembrane transporter activity
			F) inorganic phosphate transmembrane transporter activity
			P) cellular response to phosphate starvation
			P) phosphate ion transport

## Sheet: Cluster-1
gene ID	symbol	description	GO	AraCyc
AT3G63190	AtcpRRF	Arabidopsis thaliana chloroplast ribosome recycling factor	C) chloroplast
	HFP108	HIGH CHLOROPHYLL FLUORESCENCE AND PALE GREEN MUTANT 108	C) chloroplast stroma
	RRF	chloroplast ribosome recycling factor	C) thylakoid
	cpRRF	ribosome recycling factor, chloroplast precursor	F) copper ion binding
			P) chloroplast organization
			P) plastid translation
			P) translation
			P) embryo development
			P) defense response to fungus, incompatible interaction
			P) defense response to bacterium
			F) phospholipase C activity
			F) phosphoric diester hydrolase activity
			P) intracellular signal transduction
			AT1G71500
AT4G34920			F) phospholipase C activity
			F) phosphoric diester hydrolase activity
			P) intracellular signal transduction
			P) triglyceride biosynthetic process
			P) phospholipid biosynthetic process
			P) lipid metabolic process
AT5G50250	CP31B	chloroplast RNA-binding protein 31B	C) chloroplast envelope
			C) chloroplast
			C) chloroplast stroma
			F) RNA binding
			F) poly(U) RNA binding
			P) RNA modification
			P) innate immune response
AT4G33030	SQD1	sulfoquinovosyldiacylglycerol 1	C) chloroplast	sulfolipid biosynthesis
			F) zinc ion binding
			F) UDPsulfoquinovose synthase activity
			F) sulfotransferase activity
			P) cellular response to phosphate starvation
			P) glycolipid biosynthetic process
			P) sulfolipid biosynthetic process
AT3G18390	EMB1865	embryo defective 1865	C) chloroplast
			F) RNA binding
			P) embryo development ending in seed dormancy
			P) response to abscisic acid
AT1G13990			C) chloroplast
			F) molecular_function
			P) biological_process
AT4G31530			C) chloroplast envelope
			C) chloroplast
			C) chloroplast stroma
			F) binding
			F) catalytic activity
			F) 3-beta-hydroxy-delta5-steroid dehydrogenase activity
			P) metabolic process
			P) steroid biosynthetic process
AT3G02730	ATF1	thioredoxin F-type 1	C) chloroplast
	TRXF1		C) chloroplast stroma
			F) enzyme activator activity
			P) positive regulation of catalytic activity
AT2G42600	ATPPC2	phosphoenolpyruvate carboxylase 2	C) plasma membrane	CO2 fixation into oxaloacetate
	PPC2		C) cytosol	glutamine biosynthesis III
			C) chloroplast
			C) apoplast
			F) catalytic activity
			F) phosphoenolpyruvate carboxylase activity
			P) tricarboxylic acid cycle
AT4G18240	ATSS4	ARABIDOPSIS THALIANA STARCH SYNTHASE 4	C) chloroplast	starch biosynthesis
	SS4	STARCH SYNTHASE 4	F) transferase activity, transferring glycosyl groups
	SSIV	starch synthase 4	P) starch metabolic process
AT3G51870			C) mitochondrial inner membrane
			C) chloroplast envelope
			C) chloroplast
			F) binding
			F) transporter activity
			P) transport
			P) response to nematode
AT1G67810	SUFE2	sulfur E2	C) chloroplast
			F) enzyme activator activity
			P) positive regulation of sulfur metabolic process
			P) iron-sulfur cluster assembly
AT3G19810			C) chloroplast
			F) molecular_function
			P) biological_process
AT5G08740	NDC1	NAD(P)H dehydrogenase C1	C) cell wall
			C) intrinsic component of mitochondrial inner membrane
			C) chloroplast
			C) plastoglobule
			F) flavin adenine dinucleotide binding
			F) oxidoreductase activity
			F) NADH dehydrogenase activity
			P) oxidation-reduction process
AT3G03710	PNP	POLYNUCLEOTIDE PHOSPHORYLASE	C) chloroplast
	RIF10	resistant to inhibition with FSM 10	C) chloroplast stroma
			F) nucleic acid binding
			F) RNA binding
			F) 3'-5'-exoribonuclease activity
			F) polyribonucleotide nucleotidyltransferase activity
			P) negative regulation of isopentenyl diphosphate biosynthetic process, methylerythritol 4-phosphate pathway
			P) cellular response to phosphate starvation
			P) chlorophyll biosynthetic process
			P) carotene biosynthetic process
			P) xanthophyll biosynthetic process
AT2G32540	ATCSLB04	CELLULOSE SYNTHASE LIKE B4	C) membrane	cellulose biosynthesis
	ATCSLB4	cellulose synthase-like B4	F) transferase activity
	CSLB04		F) transferase activity, transferring glycosyl groups
			F) cellulose synthase activity
			P) cellulose biosynthetic process
			P) polysaccharide biosynthetic process
AT2G32530	ATCSLB03	cellulose synthase-like B3	C) membrane	cellulose biosynthesis
	ATCSLB3		F) transferase activity
	CSLB03		F) transferase activity, transferring glycosyl groups
			F) cellulose synthase activity
			P) cellulose biosynthetic process
			P) polysaccharide biosynthetic process
AT1G43560	Aty2	thioredoxin Y2	C) chloroplast
	ty2		C) chloroplast stroma
			F) protein disulfide oxidoreductase activity
			F) electron carrier activity
			P) cell redox homeostasis
			P) glycerol ether metabolic process
AT1G10760	GWD	STARCH EXCESS 1	C) chloroplast envelope
	GWD1		C) mitochondrion
	SEX1		C) chloroplast
	SOP		C) chloroplast stroma
	SOP1		F) protein binding
			F) alpha-glucan, water dikinase activity
			P) starch catabolic process
			P) response to symbiotic fungus
			P) cold acclimation
			P) response to trehalose
AT2G41680	NTRC	NADPH-dependent thioredoxin reductase C	C) chloroplast	thioredoxin pathway
			C) chloroplast stroma
			F) thioredoxin-disulfide reductase activity
			P) hydrogen peroxide catabolic process
AT1G07110	ATF2KP	fructose-2,6-bisphosphatase	C) plasma membrane
	F2KP		C) cytosol
	FKFBP		F) fructose-2,6-bisphosphate 2-phosphatase activity
			P) N-terminal protein myristoylation
			P) fructose metabolic process
AT5G58330	NADP-MDH		C) chloroplast envelope
			C) mitochondrion
			C) chloroplast
			C) chloroplast stroma
			C) thylakoid
			C) apoplast
			F) binding
			F) catalytic activity
			F) oxidoreductase activity
			F) malate dehydrogenase activity
			F) malate dehydrogenase (NADP+) activity
			F) oxidoreductase activity, acting on the CH-OH group of donors, NAD or NADP as acceptor
			P) cellular carbohydrate metabolic process
			P) glycolytic process
			P) malate metabolic process
			P) metabolic process
			P) oxidation-reduction process
			P) carbohydrate metabolic process
AT3G24430	HCF101	HIGH-CHLOROPHYLL-FLUORESCENCE 101	C) chloroplast
			F) ATP binding
			P) oxidation-reduction process
AT3G56040	UGP3	UDP-glucose pyrophosphorylase 3	C) chloroplast
			F) nucleotidyltransferase activity
			P) metabolic process
AT5G19220	ADG2	ADP GLUCOSE PYROPHOSPHORYLASE 2	C) chloroplast envelope	starch biosynthesis
	APL1	ADP glucose pyrophosphorylase large subunit 1	C) chloroplast
			C) chloroplast stroma
			F) glucose-1-phosphate adenylyltransferase activity
			P) cellulose biosynthetic process
			P) glycogen biosynthetic process
			P) biosynthetic process
AT5G66470	ERA-1		C) chloroplast
			F) RNA binding
			F) GTP binding
AT1G23310	AOAT1	ALANINE-2-OXOGLUTARATE AMINOTRANSFERASE 1	C) peroxisome	alanine biosynthesis II
	GGAT1	GLUTAMATE:GLYOXYLATE AMINOTRANSFERASE 1	C) chloroplast	alanine degradation III
	GGT1	glutamate:glyoxylate aminotransferase	C) vacuole	glycine biosynthesis
			C) membrane	photorespiration
			C) apoplast
			F) alanine-glyoxylate transaminase activity
			F) L-alanine:2-oxoglutarate aminotransferase activity
			F) glycine:2-oxoglutarate aminotransferase activity
			P) photorespiration
AT1G80030	DJA7		C) chloroplast
			C) chloroplast thylakoid membrane
			F) ATP binding
			F) heat shock protein binding
			F) unfolded protein binding
			P) protein folding
			P) response to heat
AT2G24060	ATIF3-2		C) chloroplast
			F) translation initiation factor activity
			P) translational initiation
AT2G23390			F) molecular_function
			P) biological_process
AT4G14020			C) cellular_component
			F) molecular_function
			P) biological_process
AT1G79600	ABC1K3		C) chloroplast
			C) plastoglobule
			F) ATP binding
			F) protein kinase activity
			P) protein phosphorylation
AT5G03940	54CP	54 CHLOROPLAST PROTEIN	C) chloroplast
	CPSRP54	FIFTY-FOUR CHLOROPLAST HOMOLOGUE	C) chloroplast stroma
	FFC	SIGNAL RECOGNITION PARTICLE 54 KDA SUBUNIT CHLOROPLAST PROTEIN	C) signal recognition particle, chloroplast targeting
	SRP54CP	chloroplast signal recognition particle 54 kDa subunit	C) signal recognition particle, endoplasmic reticulum targeting
			F) 7S RNA binding
			F) mRNA binding
			F) GTP binding
			F) signal sequence binding
			F) protein binding
			P) SRP-dependent cotranslational protein targeting to membrane, signal sequence recognition
			P) protein import into chloroplast thylakoid membrane
AT4G02920			F) molecular_function
			P) biological_process
AT5G60360	AALP	SENESCENCE ASSOCIATED GENE2	C) vacuole
	ALP	aleurain-like protease	F) cysteine-type peptidase activity
	SAG2		P) aging
			P) proteolysis
			P) response to ethylene
AT1G16720	HCF173	high chlorophyll fluorescence phenotype 173	C) chloroplast envelope
			C) chloroplast
			F) binding
			F) catalytic activity
			P) photosystem II assembly
			P) translational initiation
			C) cellular_component
			F) quinone binding
			F) copper ion binding
			F) primary amine oxidase activity
			P) amine metabolic process
			P) oxidation-reduction process
AT4G12290			C) vacuole
			F) quinone binding
			F) copper ion binding
			F) primary amine oxidase activity
			P) amine metabolic process
			P) oxidation-reduction process
AT2G33800	EMB3113		C) intracellular
			C) chloroplast
			C) chloroplast stroma
			C) chloroplast thylakoid membrane
			C) ribosome
			C) nucleus
			C) thylakoid
			C) membrane
			F) RNA binding
			F) structural constituent of ribosome
			P) translation
			P) response to cold
			P) response to cadmium ion
			C) cytoplasm	Calvin-Benson-Bassham cycle
			F) ribose-5-phosphate isomerase activity	Rubisco shunt
			P) cell death	pentose phosphate pathway (non-oxidative branch)
AT1G74850	PTAC2	plastid transcriptionally active 2	P) vegetative to reproductive phase transition of meristem	ribose degradation
			C) plastid chromosome
			C) chloroplast
			C) nucleoid
			P) positive regulation of transcription, DNA-templated
AT5G20140	HBP5		P) transcription from plastid promoter
			C) chloroplast
			C) chloroplast thylakoid membrane
			F) binding
AT1G70200			P) biological_process
			C) chloroplast
AT1G17220	FUG1	fu-gaeri1	F) nucleic acid binding
			C) chloroplast envelope
			C) chloroplast
			F) translation initiation factor activity
AT1G22850			P) translational initiation
			C) chloroplast
AT4G33010	AtGLDP1	glycine decarboxylase P-protein 1	P) biological_process
	GLDP1		C) chloroplast envelope	glycine cleavage complex
			C) glycine cleavage complex
			C) mitochondrion
			C) chloroplast
			C) apoplast
			F) protein binding
			F) glycine dehydrogenase (decarboxylating) activity
			P) glycine catabolic process
			P) glycine decarboxylation via glycine cleavage system
AT3G09210	PTAC13	plastid transcriptionally active 13	P) response to cadmium ion
			C) plastid chromosome
			C) nucleoid
			X)
AT4G19960	ATKUP9	K+ uptake permease 9	P) positive regulation of transcription elongation from RNA polymerase II promoter
	HAK9		F) potassium ion transmembrane transporter activity
	KT9		P) potassium ion transport
	KUP9
AT2G41720	EMB2654	EMBRYO DEFECTIVE 2654
AT4G14070	AAE15	acyl-activating enzyme 15	P) embryo development ending in seed dormancy
			C) chloroplast envelope	lipoate biosynthesis and incorporation I
			C) plastid
			C) chloroplast
			F) long-chain fatty acid [acyl-carrier-protein] ligase activity
AT3G53560			P) fatty acid elongation
			C) chloroplast
			C) chloroplast thylakoid lumen
			C) chloroplast thylakoid membrane
			F) binding
AT3G04260	PTAC3	plastid transcriptionally active 3	P) biological_process
			C) plastid chromosome
			C) chloroplast
			C) nucleus
			C) nucleoid
			C) membrane
			F) nucleic acid binding
AT1G71500	PSB33		F) DNA binding
			C) chloroplast envelope
			C) chloroplast
			C) chloroplast thylakoid membrane
			F) 2 iron, 2 sulfur cluster binding
			F) oxidoreductase activity
AT5G50920	ATHSP93-V	CLPC homologue 1	P) oxidation-reduction process
	CLPC	DE-REGULATED CAO ACCUMULATION 1	C) cell wall
	CLPC1	HEAT SHOCK PROTEIN 93-V	C) Tic complex
	DCA1		C) chloroplast envelope
	HSP93-V		C) mitochondrion
			C) chloroplast
			C) chloroplast stroma
			C) chloroplast thylakoid membrane
			C) plastid stroma
			F) ATP binding
			F) ATPase activity
			F) ATP-dependent peptidase activity
			P) regulation of chlorophyll biosynthetic process
			P) chloroplast organization
			P) protein import into chloroplast stroma
AT4G20360	ATRAB8D	RAB GTPase homolog E1B	P) protein targeting to chloroplast
	ATRABE1B		C) chloroplast envelope
	RABE1b		C) chloroplast
			C) chloroplast stroma
			C) chloroplast thylakoid membrane
			C) nucleus
			C) nucleolus
			C) nucleoid
			C) membrane
			C) apoplast
			F) translation elongation factor activity
			F) GTP binding
			F) GTPase activity
AT1G28140			P) peptidyl-cysteine S-nitrosylation
			C) chloroplast
			F) molecular_function
AT4G10120	ATSPS4F		P) biological_process
			C) plasma membrane	sucrose biosynthesis
			F) transferase activity, transferring glycosyl groups
			P) sucrose metabolic process
AT1G62750	ATSCO1	SNOWY COTYLEDON 1	P) biosynthetic process
	ATSCO1/CPEF-G		C) chloroplast envelope
	SCO1		C) mitochondrion
			C) chloroplast
			C) chloroplast stroma
			C) apoplast
			F) translation factor activity, nucleic acid binding
			F) translation elongation factor activity
			F) ATP binding
			F) GTP binding
			P) negative regulation of seed germination
			P) chloroplast organization
			P) inflorescence development
			P) post-embryonic development
AT3G18080	BGLU44	B-S glucosidase 44	P) seed germination
			C) cell wall
			C) plant-type cell wall
			C) cytosolic ribosome
			F) hydrolase activity, hydrolyzing O-glycosyl compounds
			F) 4-methylumbelliferyl-beta-D-glucopyranoside beta-glucosidase activity
			F) amygdalin beta-glucosidase activity
			F) beta-gentiobiose beta-glucosidase activity
			F) cellobiose glucosidase activity
			F) esculin beta-glucosidase activity
AT4G39620	ATPPR5	A. THALIANA PENTATRICOPEPTIDE REPEAT 5	P) carbohydrate metabolic process
	EMB2453	EMBRYO DEFECTIVE 2453	C) chloroplast
AT5G42270	FTSH5	VARIEGATED 1	P) embryo development ending in seed dormancy
	VAR1		C) chloroplast envelope
			C) chloroplast
			C) chloroplast thylakoid membrane
			C) thylakoid
			F) ATPase activity
			F) ATP-dependent peptidase activity
			F) metallopeptidase activity
			P) photoinhibition
			P) PSII associated light-harvesting complex II catabolic process
AT2G01670	NUDT17	nudix hydrolase homolog 17	P) protein catabolic process
	atnudt17		F) hydrolase activity
AT4G31850	PGR3	proton gradient regulation 3	P) biological_process
AT3G15360	ATHM4	ARABIDOPSIS THIOREDOXIN M-TYPE 4	P) biological_process
	ATM4	thioredoxin M-type 4	C) cell wall
	TRX-M4		C) chloroplast envelope
			C) chloroplast
			C) chloroplast thylakoid membrane
			C) thylakoid
			F) enzyme activator activity
			P) positive regulation of catalytic activity
AT5G58250	EMB3143		P) response to oxidative stress
			C) chloroplast
			C) thylakoid
			F) molecular_function
AT2G42690			P) biological_process
			C) chloroplast	triacylglycerol degradation
			F) triglyceride lipase activity
AT4G16390	SRV2		P) lipid metabolic process
			C) chloroplast
AT3G26450			P) chloroplast organization
			C) cellular_component
			F) molecular_function
			P) response to biotic stimulus
AT2G17033			P) defense response
AT1G50250	FTSH1	FTSH protease 1
			C) chloroplast
			C) chloroplast thylakoid membrane
			C) thylakoid lumen
			C) membrane
			F) protein binding
			F) ATPase activity
			F) ATP-dependent peptidase activity
			F) metallopeptidase activity
			P) PSII associated light-harvesting complex II catabolic process
AT5G16220			P) photosystem II repair
			F) molecular_function
			P) biological_process

## Sheet: Cluster-2
gene ID	symbol	description	GO	AraCyc
AT1G80280			F) hydrolase activity
AT5G37020	ARF8	auxin response factor 8	C) nucleus
	ATARF8		F) sequence-specific DNA binding transcription factor activity
			P) regulation of transcription, DNA-templated
			P) flower development
			P) fruit development
			P) response to auxin
AT1G78580	ATTPS1	TREHALOSE-6-PHOSPHATE SYNTHASE 1	C) cytoplasm	trehalose biosynthesis I
	TPS1	trehalose-6-phosphate synthase	F) transferase activity, transferring glycosyl groups
			F) alpha,alpha-trehalose-phosphate synthase (UDP-forming) activity
			P) sugar mediated signaling pathway
			P) plant-type cell wall biogenesis
			P) cell division
			P) trehalose metabolic process
			P) embryo development ending in seed dormancy
			P) embryo development
AT1G49580			C) plasma membrane
			F) calcium ion binding
			F) ATP binding
			F) calcium-dependent protein serine/threonine phosphatase activity
			F) kinase activity
			F) protein kinase activity
			F) protein serine/threonine kinase activity
			P) N-terminal protein myristoylation
			P) protein phosphorylation
AT4G37490	CYC1	CYCLIN 1	C) nucleus
	CYCB1	CYCLIN B1;1	F) cyclin-dependent protein serine/threonine kinase regulator activity
	CYCB1;1		P) regulation of cell growth
			P) regulation of cell cycle
			P) response to gamma radiation
AT3G54670	ATSMC1	STRUCTURAL MAINTENANCE OF CHROMOSOMES 1	C) chloroplast
	SMC1	TITAN8	C) nucleus
	TTN8		C) cohesin complex
			F) ATP binding
			F) transporter activity
			P) sister chromatid cohesion
			P) chromosome segregation
AT4G37210			C) cellular_component
			F) binding
			P) biological_process
AT5G62710			C) endomembrane system
			F) ATP binding
			F) protein kinase activity
			F) protein serine/threonine kinase activity
			P) protein phosphorylation
AT1G54850			C) nucleolus
			F) molecular_function
			P) biological_process
AT4G23950	SUN5		C) anchored component of plasma membrane
			F) molecular_function
			P) biological_process
			F) cyclin-dependent protein serine/threonine kinase regulator activity
			P) regulation of cell cycle
AT1G20610	CYCB2;3	Cyclin B2;3	C) nucleus
			F) cyclin-dependent protein serine/threonine kinase regulator activity
			P) regulation of cell cycle
AT3G61830	ARF18	auxin response factor 18	C) nucleus
			F) sequence-specific DNA binding transcription factor activity
			P) regulation of transcription, DNA-templated
			P) response to hormone
AT5G03680	PTL	PETAL LOSS	C) nucleus
			F) sequence-specific DNA binding transcription factor activity
			P) negative regulation of organ growth
			P) regulation of transcription, DNA-templated
			P) establishment of petal orientation
			P) petal development
			P) response to chitin
AT4G33400			C) plasma membrane
			C) cytosol
			C) nucleus
			F) molecular_function
			P) N-terminal protein myristoylation
AT5G05080	ATUBC22	ubiquitin-conjugating enzyme 22	F) ubiquitin-protein transferase activity
	UBC22		P) ubiquitin-dependent protein catabolic process
AT2G37420			C) chloroplast
			F) ATP binding
			F) microtubule motor activity
			P) microtubule-based movement
AT2G27170	SMC3	STRUCTURAL MAINTENANCE OF CHROMOSOMES 3	C) nucleus
	TTN7	TITAN7	C) cohesin complex
			F) ATP binding
			P) sister chromatid cohesion
			P) chromosome segregation
AT4G32710			F) ATP binding
			F) kinase activity
			F) protein kinase activity
			F) protein serine/threonine kinase activity
			P) protein phosphorylation
AT3G47460	ATSMC2		C) chromosome
			F) transporter activity
			P) chromosome organization
AT1G17110	UBP15	ubiquitin-specific protease 15	C) cytoplasm
			C) nucleus
			F) ubiquitin-specific protease activity
			P) cell proliferation
			P) protein deubiquitination
			P) root development
			P) shoot system development
			P) leaf development
			P) flower development
			P) fruit development
AT1G69420			C) endomembrane system
			F) zinc ion binding
			P) biological_process
AT5G01460			C) membrane
AT3G53450	LOG4		C) cytosol
			C) nucleus
			F) molecular_function
			P) lysine biosynthetic process via diaminopimelate
AT4G25150			F) acid phosphatase activity
			P) biological_process
AT5G49880	MAD1		P) mitotic cell cycle checkpoint
AT3G59430			C) cellular_component
			F) molecular_function
			P) biological_process
AT3G63290			C) cellular_component
			F) oxidoreductase activity
			P) pollen development
AT5G65460	KAC2	kinesin CDKA ;1 associated 2	C) plasma membrane
	KCA2	kinesin like protein for actin based chloroplast movement 2	C) cytosol
			F) protein binding
			F) microtubule binding
			F) microtubule motor activity
			P) chloroplast accumulation movement
			P) chloroplast avoidance movement
AT5G12100			F) zinc ion binding
AT4G17000			C) cellular_component
			F) molecular_function
			P) biological_process
AT5G62410	ATCAP-E1	TITAN 3	C) condensin complex
	ATSMC4	structural maintenance of chromosomes 2	F) transporter activity
	SMC2		P) chromosome organization
	TTN3
AT4G20910	CRM2	CORYMBOSA 2	C) cytoplasm
	HEN1	HUA ENHANCER 1	C) nucleus
			F) RNA methyltransferase activity
			P) mRNA cleavage involved in gene silencing by miRNA
			P) production of miRNAs involved in gene silencing by miRNA
			P) production of siRNA involved in RNA interference
			P) regulation of flower development
			P) virus induced gene silencing
			P) specification of floral organ identity
AT2G34650	ABR	ABRUPTUS	C) cell surface
	PID	PINOID	F) kinase activity
			F) protein kinase activity
			F) protein serine/threonine kinase activity
			P) auxin-activated signaling pathway
			P) root hair elongation
			P) auxin polar transport
			P) root hair initiation
			P) phyllome development
			P) cotyledon development
			P) positive gravitropism
			P) response to karrikin
			P) response to auxin
AT3G57300	ATINO80	INO80 ORTHOLOG	F) nucleic acid binding
	INO80	INO80 ortholog	F) DNA binding
			F) ATP binding
			F) helicase activity
			P) positive regulation of DNA repair
			P) regulation of transcription, DNA-templated
			P) somatic cell DNA recombination
AT2G27980			C) cellular_component
			F) zinc ion binding
			P) biological_process
AT5G55660			C) mitochondrion
AT1G51060	HTA10	histone H2A 10	C) cell wall
			C) nucleolus
			F) DNA binding
			P) nucleosome assembly
AT4G23490			F) transferase activity, transferring glycosyl groups
			P) biological_process
AT5G12440			F) zinc ion binding
			F) nucleic acid binding
			F) nucleotide binding
			P) biological_process
AT3G60740	CHO	CHAMPIGNON	F) tubulin binding
	EMB133	EMBRYO DEFECTIVE 133	P) tubulin complex assembly
	TFC D	TITAN 1	P) cytokinesis
	TTN1	TUBULIN FOLDING COFACTOR D	P) protein folding
			P) microtubule-based process
			P) embryo development ending in seed dormancy
AT3G08680			C) plant-type cell wall
			C) plasma membrane
			F) ATP binding
			F) kinase activity
			F) protein serine/threonine kinase activity
			P) transmembrane receptor protein tyrosine kinase signaling pathway
			P) protein phosphorylation
AT1G75150			C) cellular_component
			F) molecular_function
			P) biological_process
AT1G52150	ATHB15	CORONA	C) nucleus
	ATHB-15	INCURVATA 4	F) DNA binding
	CNA		F) sequence-specific DNA binding transcription factor activity
	ICU4		P) regulation of transcription, DNA-templated
			P) regulation of meristem growth
			P) meristem initiation
			P) organ morphogenesis
			P) leaf morphogenesis
			P) integument development
			P) meristem maintenance
			P) phloem or xylem histogenesis
			P) determination of dorsal identity
			P) determination of bilateral symmetry
AT4G02290	AtGH9B13	glycosyl hydrolase 9B13	C) endomembrane system	cellulose biosynthesis
	GH9B13		F) catalytic activity
			F) hydrolase activity, hydrolyzing O-glycosyl compounds
			P) carbohydrate metabolic process
AT1G21810			C) cellular_component
			F) molecular_function
			P) biological_process
AT1G77110	PIN6	PIN-FORMED 6	C) plasma membrane
			F) transporter activity
			F) auxin:proton symporter activity
			P) auxin polar transport
AT3G15550			C) cellular_component
			F) molecular_function
			P) biological_process
AT1G50110	BCAT6		C) cellular_component	homomethionine biosynthesis
			F) catalytic activity
			F) branched-chain-amino-acid transaminase activity
			P) branched-chain amino acid metabolic process
			P) metabolic process
AT5G55480	SVL1	SHV3-like 1	C) plasma membrane
			C) anchored component of plasma membrane
			C) anchored component of membrane
			F) phosphoric diester hydrolase activity
			F) glycerophosphodiester phosphodiesterase activity
			P) plant-type cell wall cellulose metabolic process
			P) guard cell morphogenesis
			P) trichome differentiation
			P) glycerol metabolic process
AT3G24660	TMKL1	transmembrane kinase-like 1	C) plasma membrane
			F) ATP binding
			F) kinase activity
			F) protein serine/threonine kinase activity
			P) transmembrane receptor protein tyrosine kinase signaling pathway
			P) protein phosphorylation

## Sheet: Cluster-3
gene ID	symbol	description	GO	AraCyc
AT2G38080	ATLMCO4	ARABIDOPSIS LACCASE-LIKE MULTICOPPER OXIDASE 4	C) endomembrane system
	IRX12	IRREGULAR XYLEM 12	C) apoplast
	LAC4	LACCASE 4	X)
	LMCO4	LACCASE-LIKE MULTICOPPER OXIDASE 4	P) secondary cell wall biogenesis
AT5G44030	CESA4	IRREGULAR XYLEM 5	C) membrane	cellulose biosynthesis
	IRX5	cellulose synthase A4	F) transferase activity, transferring glycosyl groups
	NWS2		F) cellulose synthase activity
			P) plant-type cell wall biogenesis
			P) secondary cell wall biogenesis
			P) cellulose biosynthetic process
			P) defense response to bacterium
			P) defense response to fungus
AT3G18660	GUX1	glucuronic acid substitution of xylan 1	C) Golgi apparatus
	PGSIP1	plant glycogenin-like starch initiation protein 1	F) transferase activity, transferring glycosyl groups
			F) glucuronoxylan glucuronosyltransferase activity
			P) glucuronoxylan biosynthetic process
			P) starch metabolic process
			P) biosynthetic process
AT1G27440	ATGUT1		C) endomembrane system
	GUT2		C) membrane
	IRX10		F) catalytic activity
			F) glucuronoxylan glucuronosyltransferase activity
			P) glucuronoxylan biosynthetic process
			P) secondary cell wall biogenesis
AT2G37090	IRX9	IRREGULAR XYLEM 9	C) Golgi apparatus	xylan biosynthesis
			F) transferase activity, transferring glycosyl groups
			F) xylosyltransferase activity
			P) xylan biosynthetic process
			P) glucuronoxylan biosynthetic process
			P) glucuronoxylan metabolic process
			P) secondary cell wall biogenesis
AT5G59290	ATUXS3	UDP-glucuronic acid decarboxylase 3	C) cytosol	UDP-D-xylose biosynthesis
	UXS3		F) catalytic activity
			F) UDP-glucuronate decarboxylase activity
			P) D-xylose metabolic process
			P) nucleotide-sugar metabolic process
AT5G60720			C) chloroplast
			F) molecular_function
			P) biological_process
AT3G45870	UMAMIT3		C) membrane
AT4G18780	ATCESA8	CELLULOSE SYNTHASE 8	C) cell wall	cellulose biosynthesis
	CESA8	IRREGULAR XYLEM 1	C) plasma membrane
	IRX1	LEAF WILTING 2	F) transferase activity, transferring glycosyl groups
	LEW2		F) cellulose synthase activity
			P) positive regulation of abscisic acid biosynthetic process
			P) secondary cell wall biogenesis
			P) cellulose biosynthetic process
			P) defense response to bacterium
			P) defense response to fungus
			P) response to osmotic stress
			P) response to water deprivation
AT5G60020	ATLAC17	laccase 17	C) endomembrane system
	LAC17		C) apoplast
			X)
			P) lignin catabolic process
			P) oxidation-reduction process
AT5G17420	ATCESA7	CELLULOSE SYNTHASE CATALYTIC SUBUNIT 7	C) plasma membrane	cellulose biosynthesis
	CESA7	IRREGULAR XYLEM 3	C) chloroplast
	IRX3	MURUS 10	F) cellulose synthase activity
	MUR10		P) rhamnogalacturonan I side chain metabolic process
			P) plant-type cell wall biogenesis
			P) secondary cell wall biogenesis
			P) cellulose biosynthetic process

## Sheet: dCluster-4
gene ID	symbol	description	GO	AraCyc
AT5G23010	IMS3	2-ISOPROPYLMALATE SYNTHASE 3	C) chloroplast	aliphatic glucosinolate biosynthesis, side chain elongation cycle
	MAM1	methylthioalkylmalate synthase 1	F) 2-(2'-methylthio)ethylmalate synthase activity	homomethionine biosynthesis
			P) glucosinolate biosynthetic process
AT3G58990	IPMI1	isopropylmalate isomerase 1	C) plastid
			F) hydro-lyase activity
			F) 3-isopropylmalate dehydratase activity
			P) leucine biosynthetic process
			P) metabolic process
AT5G14200	ATIMD1	ARABIDOPSIS ISOPROPYLMALATE DEHYDROGENASE 1	C) plastid	aliphatic glucosinolate biosynthesis, side chain elongation cycle
	IMD1	isopropylmalate dehydrogenase 1	C) chloroplast	leucine biosynthesis
			C) chloroplast stroma
			F) 3-isopropylmalate dehydrogenase activity
			P) glucosinolate biosynthetic process
			P) leucine biosynthetic process
			P) metabolic process
			P) response to salt stress
AT4G12030	BASS5	BILE ACID:SODIUM SYMPORTER FAMILY PROTEIN 5	C) plastid
	BAT5	bile acid transporter 5	C) membrane
			F) transporter activity
			F) bile acid:sodium symporter activity
			P) glucosinolate biosynthetic process
			P) sodium ion transport
			P) response to jasmonic acid
			P) response to wounding
AT3G03190	ATGSTF6	ARABIDOPSIS GLUTATHIONE-S-TRANSFERASE 6	C) cytoplasm	glutathione redox reactions I
	ATGSTF11	glutathione S-transferase F11	F) glutathione transferase activity
	GSTF11		P) toxin catabolic process
			P) response to oxidative stress
AT3G19710	BCAT4	branched-chain aminotransferase4	C) cytosol	homomethionine biosynthesis
			F) catalytic activity
			F) methionine-oxo-acid transaminase activity
			P) glucosinolate biosynthetic process
AT2G43100	ATLEUD1	isopropylmalate isomerase 2	C) plastid	aliphatic glucosinolate biosynthesis, side chain elongation cycle
	IPMI2		F) hydro-lyase activity
			F) 3-isopropylmalate dehydratase activity
			P) leucine biosynthetic process
			P) metabolic process
AT4G13770	CYP83A1	REDUCED EPIDERMAL FLUORESCENCE 2	F) oxygen binding	glucosinolate biosynthesis from dihomomethionine
	REF2	cytochrome P450, family 83, subfamily A, polypeptide 1	F) oxidoreductase activity, acting on paired donors, with incorporation or reduction of molecular oxygen, NAD(P)H as one donor, and incorporation of one atom of oxygen	glucosinolate biosynthesis from hexahomomethionine
			P) glucosinolate biosynthetic process	glucosinolate biosynthesis from homomethionine
			P) response to UV	glucosinolate biosynthesis from pentahomomethionine
				glucosinolate biosynthesis from phenylalanine
				glucosinolate biosynthesis from tetrahomomethionine
				glucosinolate biosynthesis from trihomomethionine
AT1G74090	ATSOT18	ARABIDOPSIS SULFOTRANSFERASE 5B	C) cellular_component	glucosinolate biosynthesis from dihomomethionine
	ATST5B	DESULFO-GLUCOSINOLATE SULFOTRANSFERASE 18	F) sulfotransferase activity	glucosinolate biosynthesis from hexahomomethionine
	SOT18	desulfo-glucosinolate sulfotransferase 18	F) desulfoglucosinolate sulfotransferase activity	glucosinolate biosynthesis from homomethionine
			F) 3-methylthiopropyl-desulfoglucosinolate sulfotransferase activity	glucosinolate biosynthesis from pentahomomethionine
			F) 4-methylthiobutyl-desulfoglucosinolate sulfotransferase activity	glucosinolate biosynthesis from phenylalanine
			F) 5-methylthiopentyl-desulfoglucosinolate sulfotransferase activity	glucosinolate biosynthesis from tetrahomomethionine
			F) 7-methylthioheptyl-desulfoglucosinolate sulfotransferase activity	glucosinolate biosynthesis from trihomomethionine
			F) 8-methylthiooctyl-desulfoglucosinolate sulfotransferase activity	glucosinolate biosynthesis from tryptophan
			F) indol-3-yl-methyl-desulfoglucosinolate sulfotransferase activity
			P) glucosinolate biosynthetic process
AT1G65860	FMO GS-OX1	flavin-monooxygenase glucosinolate S-oxygenase 1	C) cellular_component	glucosinolate biosynthesis from dihomomethionine
			F) monooxygenase activity	glucosinolate biosynthesis from hexahomomethionine
			F) 3-methylthiopropyl glucosinolate S-oxygenase activity	glucosinolate biosynthesis from homomethionine
			F) 4-methylthiopropyl glucosinolate S-oxygenase activity	glucosinolate biosynthesis from pentahomomethionine
			F) 5-methylthiopropyl glucosinolate S-oxygenase activity	glucosinolate biosynthesis from tetrahomomethionine
			F) 6-methylthiopropyl glucosinolate S-oxygenase activity	glucosinolate biosynthesis from trihomomethionine
			F) 7-methylthiopropyl glucosinolate S-oxygenase activity
			F) 8-methylthiopropyl glucosinolate S-oxygenase activity
			P) glucosinolate biosynthetic process from homomethionine
AT5G61420	AtMYB28	HIGH ALIPHATIC GLUCOSINOLATE 1	C) nucleus
	HAG1	PRODUCTION OF METHIONINE-DERIVED GLUCOSINOLATE 1	F) DNA binding
	MYB28	myb domain protein 28	F) sequence-specific DNA binding transcription factor activity
	PMG1		P) regulation of transcription, DNA-templated
			P) regulation of glucosinolate biosynthetic process
			P) cellular response to sulfur starvation
			P) response to gibberellin
			P) response to jasmonic acid
			P) response to salicylic acid
