# Supplementary material for: Discriminative gene co-expression network analysis uncovers novel modules involved in the formation of phosphate deficiency-induced root hairs in Arabidopsis
Source: Sci Rep. 2016 May 25;6:26820. doi: 10.1038/srep26820 (PMC4879556; doi:10.1038/srep26820)
Supplement: Supplementary Table S3 [file srep26820-s3.xls]

## Sheet: Title
ONLINE DATA SUPPLEMENT
Discriminative gene co-expression network analysis uncovers novel modules involved in the formation of phosphate deficiency-induced root hairs in Arabidopsis
Jorge E. Salazar Henao1, Wen-Dar Lin1 and Wolfgang Schmidt1,2,3*
1Institute of Plant and Microbial Biology, Academia Sinica, Taipei, Taiwan
2Biotechnology Center, National Chung-Hsing University, Taichung, Taiwan
3Genome and Systems Biology Degree Program, College of Life Science, National Taiwan University, Taipei, Taiwan
*corresponding author
Correspondence to wosh@gate.sinica.edu.tw

## Sheet: Table S3
Supplementary Table S3. Identified cis-regulatory motifs in the promoters of the genes in clusters 0 to 4.
Motif	Similar to	Description	Reference	Putative regulator
Cluster 1. Motif 1.	RHE: TGNNNCGCACG	Right part of RHEs (Root Hair-specific cis-Elements) EXPA7 orthologous (and paralogous) genes from diverse angiosperm species with different hair distribution patterns (Kim D.W., et al 2006).	PubMed: 17098810
Cluster 1. Motif 4.	GCC-box: GCCGNM	Members of the ERF subfamily are involved in biotic stress responses and act as regulators of the ethylene signaling pathway through their interaction with the GCC-box. GCC-elements were over-represented in the promoters of the genes positively coregulated with RRTF1, RAP2.3, RAP2-6, AtERF1 and ERF1 (Franco-Zorrilla J.M. et al, 2014). Transcript profiling revealed that a large number of genes wer…	PubMed: 24477691	RAP2.11: Transcription factor (TF) expressed in a tissue-enriched manner in roots: nuclear localized GFP expression in the trichome of stage 3 and 4 (3/4; 5DAG). Phenotype curated by ABRC.
Cluster 2. Motif 1.	GGCCCAWWW: Up1	The Up1 motif was found in 162 of the 1184 up-regulated genes after main stem decapitation in Arabidopsis (Tatematsu K, 2005).	PubMed: 15908603
Cluster 2. Motif 2.	AAACGACACCGTTT	Box B in pea (P.s.) asparagine synthetase (AS1) gene; Found at -61; AS1 is negatively regulated by light; Box B binds with nuclear proteins (Ngai N. et al, 1997).	PubMed: 9418044	Cis regulatory module?
	CCGTCG	Hexamer motif of Arabidopsis thaliana (A.t.) histone H4 promoter (Chaubet N. et al, 1996).	PubMed: 8811858
Cluster 3. Motif 1.	Sequence motif ‘CTCTT’	One of the consensus sequence motifs of organ-specific elements of root nodules (Vieweg M.F. et al 2004; Fehlberg V, 2005).	PubMed: 14714869; PubMed: 15668224
Cluster 3. Motif 3.	ABRE: CACGTGGC	Binding site of the trans-acting factor EmBP-1 of the wheat (T.a.) Em gene; Binding site of ABFs; ABFs (ABRE binding factors) were isolated from Arabidopsis by a yeast one-hybrid screening system; Expression ABFs is induced by ABA and various stress treatments; ABFs belong to a distinct subfamily of bZIP proteins; involved in ABA-mediated stress-signaling pathway (Guiltinan M.J. et al 1990; Vasil…	PubMed: 2145628; PubMed: 8589631; PubMed: 10636868.
Cluster 3. Motif 5.	GATC	GATA12 recognized the palindromic motif AGATCT, nearly identical to the consensus motif described for this family, but differing at a critical residue (WGATAR; W: A or T) (Franco-Zorrilla J.M. et al, 2014).	PubMed: 24477691
Cluster 4. Motif 1.	TCCACCATA element	One of two co-dependent regulatory elements responsible for pollen-specific activation of the tomato (L.e.) lat52 gene; Found at -60 to -52 region (Bate N, et al, 1998).	PubMed: 9678581
Cluster 4. Motif 2.	TGGTTAG	Binding site for MYB (ATMYB2) of a dehydration-responsive gene, rd22; MYB binding site in the RD22 gene of Arabidopsis thaliana. ABA-induction. Located at ca. -141 of the RD22 gene; Also binding site for MYC at ca. -200 of the RD22 gene. (Abe H. et al 1997; Busk P.K. et al 1998).	PubMed: 9368419; PubMed: 9617810
Cluster 4. Motif 9.	(A)AAAG sequence	Core site is required for binding of Dof proteins in maize (Z.m.); Dof proteins are DNA-binding proteins with presumably only one zinc finger, and are unique to plants; Four cDNAs encoding Dof proteins, Dof1, Dof2, Dof3 and PBF, have been isolated from maize; PBF is an endosperm specific Dof protein that binds to prolamin box; Maize Dof1 enhances transcription from the promoters of both cytosolic…	PubMed: 10074718; PubMed: 10758479
Cluster 5. Motif 1.	CACGTG motif	CACGTG motif; G-box; binding site of Arabidopsis GBF4; C. roseus G-box binding factor 1 (CrGBF1) and 2 (CrGBF2) can act as transcriptional repressors of the Str promoter via direct interaction with the G-box. Essential for expression of beta-phaseolin gene during embryogenesis in bean, tobacco, and Arabidopsis. Tomato Pti4 (ERF) regulates defense-related gene expression via GCC box and non-GCC bo…	PubMed: 12609027; PubMed: 9617810; PubMed: 14681527; PubMed: 10380815; PubMed: 8571452; PubMed: 14630974; PubMed: 11352466;
Cluster 5. Motif 3.	AC element: AC-I (ACCTACC) AC-II (ACCAACC) AC-III (ACCTAAC)	Myb26 binding site; Myb26 recognizes the c-Myb and P-box-like binding sites representing cis-elements in the promoter regions of several phenylpropanoid biosynthetic genes; Identical to P-box in maize and to Myb305 binding site in snapdragon (Uimari A. et al 1997).	PubMed: 9450341	AtMYB28: Encodes a nuclear localized member of the MYB transcription factor family. Involved in positive regulation of aliphatic glucosinolate biosynthesis.Expression is induced by touch, wounding and glucose
		Consensus of the putative "core" sequences of box-L-like sequences in carrot (D.c.) PAL1 promoter region; DCMYB1 bound to these sequences in vitro (Maeda K. et al 2005).	PubMed: 16270227
		Core of consensus maize P (myb homolog) binding site; W=A/T; 6 bp core; maize P gene specifies red pigmentation of kernel pericarp, cob, and other floral organs; P binds to A1 gene, but not Bz1 gene; maize C1 (myb homolog) activates both A1 and Bz1 genes (Grotewold et al. 1994).	PubMed: 8313474
Cluster 5. Motif 4.	ARF: TGTCTC	ARF (auxin response factor) binding site found in the promoters of primary/early auxin response genes of Arabidopsis thaliana (A.t.); AuxRE. Binding site of Arabidopsis ARF1 (auxin response factor1); Sequence found in the NDE element in soybean (G.m.) SAUR (Small Auxin-Up RNA) 15A gene promoter. Found in D1 or D4 element in Soybean (G.m.) GH3 promoter; This element was enriched in the 5'-flanking…	PubMed: 10476078; PubMed: 16270233; PubMed: 15829602; PubMed: 10810148; PubMed: 15328536; PubMed: 15047898; PubMed: 12036261;

## Sheet: RHE_Discri0.90_Clus0D1
PatID	Pattern	SeqID	Start	End	matching_seq	Score
RHE	TGNNNCGCACG	At5g19790	-253	-243	TGGTGCGCACT	0.91
RHE	TGNNNCGCACG	At5g19560	-398	-388	TGGACCGCACG	1.00
RHE	TGNNNCGCACG	At5g17820	-180	-170	TCGCTCGCACG	0.91
RHE	TGNNNCGCACG	At4g34580	-34	-24	TGTTTCACACG	0.91
RHE	TGNNNCGCACG	At4g27290	-638	-628	TGAGCCGCATG	0.91
RHE	TGNNNCGCACG	At4g22080	-721	-711	TGTGCCGAACG	0.91
RHE	TGNNNCGCACG	At4g15740	-546	-536	TGGTGCTCACG	0.91
RHE	TGNNNCGCACG	At4g15330	-829	-819	TGGGACGTACG	0.91
RHE	TGNNNCGCACG	At4g02270	-214	-204	TGCGACTCACG	0.91
RHE	TGNNNCGCACG	At3g59710	-466	-456	TGATCCGCACT	0.91
RHE	TGNNNCGCACG	At3g47740	-202	-192	TGATCCTCACG	0.91
RHE	TGNNNCGCACG	At3g20850	-772	-762	TGTGCCGCAAG	0.91
RHE	TGNNNCGCACG	At3g10710	-162	-152	TGCCTCGCACG	1.00
RHE	TGNNNCGCACG	At3g09240	-877	-867	TGGGACGCTCG	0.91
RHE	TGNNNCGCACG	At2g45890	-786	-776	TGCGGCGCACA	0.91
RHE	TGNNNCGCACG	At2g45890	-149	-139	TGGAAGGCACG	0.91
RHE	TGNNNCGCACG	At2g35890	-412	-402	TGGGTCTCACG	0.91
RHE	TGNNNCGCACG	At2g25240	-182	-172	TGGTTCCCACG	0.91
RHE	TGNNNCGCACG	At2g23960	-276	-266	TGGATCTCACG	0.91
RHE	TGNNNCGCACG	At2g03720	-119	-109	TGGCAAGCACG	0.91
RHE	TGNNNCGCACG	At1g79250	-397	-387	TGGTCTGCACG	0.91
RHE	TGNNNCGCACG	At1g63930	-99	-89	TGGTGCGCATG	0.91
RHE	TGNNNCGCACG	At1g61270	-33	-23	TGTCTCGCAAG	0.91
RHE	TGNNNCGCACG	At1g61080	-210	-200	TGCTCTGCACG	0.91
RHE	TGNNNCGCACG	At1g48640	-143	-133	TGCAAGGCACG	0.91
RHE	TGNNNCGCACG	At1g34540	-90	-80	TTCCTCGCACG	0.91
RHE	TGNNNCGCACG	At1g30850	-320	-310	TGGTTTGCACG	0.91
RHE	TGNNNCGCACG	At1g30850	-125	-115	TGGTAAGCACG	0.91
RHE	TGNNNCGCACG	At1g12950	-483	-473	TGCTCCGCACG	1.00
RHE	TGNNNCGCACG	At1g12560	-126	-116	TGATCCGCACG	1.00
RHE	TGNNNCGCACG	At5g19800	-373	-363	TGGTGCGCACT	0.91
RHE	TGNNNCGCACG	At5g22410	-84	-74	TGGCAAGCACG	0.91
RHE	TGNNNCGCACG	At5g36270	-138	-128	TGGGAGGCACG	0.91
RHE	TGNNNCGCACG	At5g49270	-133	-123	TGCGTGGCACG	0.91
RHE	TGNNNCGCACG	At5g49270	-135	-125	TGCCACGCACG	1.00
RHE	TGNNNCGCACG	At5g61550	-375	-365	TTCTCCGCACG	0.91
RHE	TGNNNCGCACG	At5g67400	-494	-484	TGCTCTGCACG	0.91
RHE	TGNNNCGCACG	At5g04960	-190	-180	TGCCTCCCACG	0.91
RHE	TGNNNCGCACG	At4g13390	-107	-97	TGCCACACACG	0.91
RHE	TGNNNCGCACG	At3g49960	-929	-919	TGCAAGGCACG	0.91
RHE	TGNNNCGCACG	At3g49960	-417	-407	TGGTTTGCACG	0.91
RHE	TGNNNCGCACG	At2g24980	-127	-117	TGCCACACACG	0.91
RHE	TGNNNCGCACG	At1g62980	-104	-94	TGTTTCTCACG	0.91
RHE	TGNNNCGCACG	At1g55380	-366	-356	TGCTACCCACG	0.91
RHE	TGNNNCGCACG	At1g30870	-82	-72	TGCCTCCCACG	0.91
RHE	TGNNNCGCACG	At1g14220	-621	-611	TGTAACGTACG	0.91

## Sheet: GCC-boxDiscri0.90_Clus0D0
PatID	Pattern	SeqID	Start	End	matching_seq	Score
GCC-box	GCCGNM	At5g19790	-436	-431	ctaaGCCGACcaat	1.00
GCC-box	GCCGNM	At5g19560	-680	-675	acccGCCGGAccga	1.00
GCC-box	GCCGNM	At5g17820	-104	-99	acatGCCGAAtaca	1.00
GCC-box	GCCGNM	At5g05500	-1171	-1166	ataaGCCGCAactg	1.00
GCC-box	GCCGNM	At5g01280	-670	-665	aggtGCCGAAaaaa	1.00
GCC-box	GCCGNM	At5g01280	-7	-2	cGCCGTCgtac	1.00
GCC-box	GCCGNM	At4g40090	-866	-861	tgacGCCGAAacgg	1.00
GCC-box	GCCGNM	At4g30670	-667	-662	gctcGCCGGAaaaa	1.00
GCC-box	GCCGNM	At4g27290	-577	-572	atggGCCGGCccac	1.00
GCC-box	GCCGNM	At4g27290	-636	-631	atgaGCCGCAtgga	1.00
GCC-box	GCCGNM	At4g27290	-577	-572	gtggGCCGGCccat	1.00
GCC-box	GCCGNM	At4g26010	-338	-333	ttcaGCCGTCctta	1.00
GCC-box	GCCGNM	At4g25820	-515	-510	tcaaGCCGACttgc	1.00
GCC-box	GCCGNM	At4g22080	-718	-713	ttgtGCCGAAcgaa	1.00
GCC-box	GCCGNM	At4g22080	-232	-227	tcaaGCCGACttgt	1.00
GCC-box	GCCGNM	At4g15330	-189	-184	tagtGCCGAActgt	1.00
GCC-box	GCCGNM	At4g12360	-474	-469	caatGCCGGCgaag	1.00
GCC-box	GCCGNM	At4g12360	-603	-598	tggaGCCGCAaaat	1.00
GCC-box	GCCGNM	At4g12360	-474	-469	cttcGCCGGCattg	1.00
GCC-box	GCCGNM	At4g00680	-311	-306	ttggGCCGCAtaaa	1.00
GCC-box	GCCGNM	At3g44510	-400	-395	ttgaGCCGGAcctg	1.00
GCC-box	GCCGNM	At3g25790	-601	-596	gacaGCCGAAacat	1.00
GCC-box	GCCGNM	At3g25790	-461	-456	aacaGCCGCCaaaa	1.00
GCC-box	GCCGNM	At3g25790	-102	-97	tcggGCCGTCgcat	1.00
GCC-box	GCCGNM	At3g20850	-428	-423	ggtaGCCGACaaaa	1.00
GCC-box	GCCGNM	At3g20850	-770	-765	ttgtGCCGCAagaa	1.00
GCC-box	GCCGNM	At3g20850	-622	-617	cttcGCCGTAaata	1.00
GCC-box	GCCGNM	At3g10710	-670	-665	atccGCCGACaatg	1.00
GCC-box	GCCGNM	At3g10710	-319	-314	acatGCCGAAgctg	1.00
GCC-box	GCCGNM	At3g09240	-151	-146	tgtcGCCGGCgatg	1.00
GCC-box	GCCGNM	At3g09240	-151	-146	catcGCCGGCgaca	1.00
GCC-box	GCCGNM	At3g01260	-522	-517	tactGCCGAAatcg	1.00
GCC-box	GCCGNM	At2g45890	-786	-781	gtgcGCCGCAgagt	1.00
GCC-box	GCCGNM	At2g45890	-116	-111	gatgGCCGTCcgat	1.00
GCC-box	GCCGNM	At2g38100	-832	-827	tttcGCCGGCgctt	1.00
GCC-box	GCCGNM	At2g38100	-529	-524	tttgGCCGTCaagt	1.00
GCC-box	GCCGNM	At2g38100	-832	-827	aagcGCCGGCgaaa	1.00
GCC-box	GCCGNM	At2g38100	-786	-781	ctctGCCGCCatat	1.00
GCC-box	GCCGNM	At2g38100	-768	-763	tctcGCCGCAatca	1.00
GCC-box	GCCGNM	At2g37820	-664	-659	aggcGCCGCAagtt	1.00
GCC-box	GCCGNM	At2g35890	-267	-262	ttcaGCCGACctcg	1.00
GCC-box	GCCGNM	At2g23960	-413	-408	caaaGCCGACcaag	1.00
GCC-box	GCCGNM	At1g74770	-709	-704	tacgGCCGGCcaag	1.00
GCC-box	GCCGNM	At1g74770	-808	-803	acaaGCCGTCttgt	1.00
GCC-box	GCCGNM	At1g74770	-713	-708	gccgGCCGTAcagt	1.00
GCC-box	GCCGNM	At1g70450	-357	-352	gagaGCCGCAtttt	1.00
GCC-box	GCCGNM	At1g61950	-596	-591	aaagGCCGAAgaat	1.00
GCC-box	GCCGNM	At1g61080	-56	-51	taaaGCCGGAgtcg	1.00
GCC-box	GCCGNM	At1g61080	-47	-42	agtcGCCGGCaatt	1.00
GCC-box	GCCGNM	At1g61080	-30	-25	gacaGCCGGAggct	1.00
GCC-box	GCCGNM	At1g61080	-47	-42	aattGCCGGCgact	1.00
GCC-box	GCCGNM	At1g52070	-817	-812	tcatGCCGAAtttt	1.00
GCC-box	GCCGNM	At1g16440	-431	-426	ctcaGCCGGCgatg	1.00
GCC-box	GCCGNM	At1g16440	-392	-387	tctcGCCGGAggta	1.00
GCC-box	GCCGNM	At1g16440	-431	-426	catcGCCGGCtgag	1.00
GCC-box	GCCGNM	At1g05250	-628	-623	accgGCCGACccga	1.00
GCC-box	GCCGNM	At1g05240	-565	-560	caagGCCGAAagtc	1.00
GCC-box	GCCGNM	At1g05240	-458	-453	actaGCCGTAtatt	1.00
GCC-box	GCCGNM	At1g02570	-281	-276	atcaGCCGGCtgtg	1.00
GCC-box	GCCGNM	At1g02570	-281	-276	cacaGCCGGCtgat	1.00
GCC-box	GCCGNM	At1g01750	-838	-833	atttGCCGCCggta	1.00
GCC-box	GCCGNM	At1g01750	-593	-588	taaaGCCGCCacaa	1.00
GCC-box	GCCGNM	At1g01750	-947	-942	actaGCCGCCgagt	1.00
GCC-box	GCCGNM	At5g19800	-185	-180	ctaaGCCGACcaat	1.00
GCC-box	GCCGNM	At5g23830	-293	-288	atagGCCGACtttg	1.00
GCC-box	GCCGNM	At5g26080	-446	-441	ctagGCCGGCtttt	1.00
GCC-box	GCCGNM	At5g26080	-446	-441	aaaaGCCGGCctag	1.00
GCC-box	GCCGNM	At5g49270	-929	-924	gttgGCCGACtaca	1.00
GCC-box	GCCGNM	At5g49270	-710	-705	gaagGCCGAAtcga	1.00
GCC-box	GCCGNM	At5g54050	-547	-542	atacGCCGGAcctg	1.00
GCC-box	GCCGNM	At5g60530	-657	-652	caaaGCCGCCcact	1.00
GCC-box	GCCGNM	At5g60530	-113	-108	agaaGCCGACtctt	1.00
GCC-box	GCCGNM	At5g61550	-1084	-1079	tgttGCCGCCacaa	1.00
GCC-box	GCCGNM	At5g67400	-131	-126	ttcgGCCGAAtttt	1.00
GCC-box	GCCGNM	At5g67400	-175	-170	gatgGCCGACgagt	1.00
GCC-box	GCCGNM	At5g67400	-135	-130	ttcgGCCGAAtcat	1.00
GCC-box	GCCGNM	At5g59520	-167	-162	ggtcGCCGGCgatt	1.00
GCC-box	GCCGNM	At5g59520	-167	-162	aatcGCCGGCgacc	1.00
GCC-box	GCCGNM	At5g59090	-965	-960	aagtGCCGTCaaaa	1.00
GCC-box	GCCGNM	At5g54040	-159	-154	attaGCCGGCagtg	1.00
GCC-box	GCCGNM	At5g54040	-159	-154	cactGCCGGCtaat	1.00
GCC-box	GCCGNM	At5g54040	-150	-145	gatgGCCGACactg	1.00
GCC-box	GCCGNM	At5g43370	-361	-356	ttcaGCCGTCtcag	1.00
GCC-box	GCCGNM	At4g13390	-336	-331	gtgaGCCGACaatc	1.00
GCC-box	GCCGNM	At3g60330	-444	-439	tctgGCCGGCaaaa	1.00
GCC-box	GCCGNM	At3g60330	-444	-439	ttttGCCGGCcaga	1.00
GCC-box	GCCGNM	At3g60330	-28	-23	ttgaGCCGGAagtt	1.00
GCC-box	GCCGNM	At2g29000	-99	-94	agcaGCCGGAaagg	1.00
GCC-box	GCCGNM	At2g22290	-605	-600	gttgGCCGACaaaa	1.00
GCC-box	GCCGNM	At2g22290	-27	-22	acaaGCCGTCctcg	1.00
GCC-box	GCCGNM	At2g22290	-390	-385	gttgGCCGAAaaat	1.00
GCC-box	GCCGNM	At1g55420	-757	-752	ctttGCCGTAcgct	1.00
GCC-box	GCCGNM	At1g55420	-543	-538	ctttGCCGACagaa	1.00
GCC-box	GCCGNM	At1g54890	-198	-193	taatGCCGCCgtat	1.00
GCC-box	GCCGNM	At1g30870	-933	-928	accgGCCGGCgttg	1.00
GCC-box	GCCGNM	At1g30870	-933	-928	caacGCCGGCcggt	1.00
GCC-box	GCCGNM	At1g14220	-992	-987	ctgaGCCGTCaacg	1.00

## Sheet: Up1Discri0.90_Clus1D0
PatID	Pattern	SeqID	Start	End	matching_seq	Score
Up1	GGCCCAWWW	At5g58330	-117	-109	ttaaGGCCCAATAacag	1.00
Up1	GGCCCAWWW	At5g58250	-77	-69	taatGGCCCAATAaggt	1.00
Up1	GGCCCAWWW	At5g50250	-117	-109	gtaaGGCCCAATAatag	1.00
Up1	GGCCCAWWW	At5g42270	-79	-71	agcaGGCCCAATAagaa	1.00
Up1	GGCCCAWWW	At5g16220	-138	-130	catgGGCCCAAATtact	1.00
Up1	GGCCCAWWW	At4g39620	-142	-134	aaacGGCCCAATTgttt	1.00
Up1	GGCCCAWWW	At4g33030	-226	-218	ggttGGCCCAAATatat	1.00
Up1	GGCCCAWWW	At4g31850	-344	-336	ttcaGGCCCATTTttag	1.00
Up1	GGCCCAWWW	At4g31850	-333	-325	tttaGGCCCAATTcagg	1.00
Up1	GGCCCAWWW	At4g31530	-72	-64	cagaGGCCCAATAcaag	1.00
Up1	GGCCCAWWW	At4g16390	-198	-190	tgccGGCCCAAATagag	1.00
Up1	GGCCCAWWW	At3g63190	-59	-51	ttacGGCCCATTAaggc	1.00
Up1	GGCCCAWWW	At3g18390	-68	-60	taaaGGCCCATTTtcct	1.00
Up1	GGCCCAWWW	At2g41720	-98	-90	tttcGGCCCATTAtggt	1.00
Up1	GGCCCAWWW	At2g41680	-318	-310	aacaGGCCCATTTatgg	1.00
Up1	GGCCCAWWW	At2g41680	-307	-299	ttatGGCCCAATAtaaa	1.00
Up1	GGCCCAWWW	At2g24060	-93	-85	aaagGGCCCAATTactt	1.00
Up1	GGCCCAWWW	At2g23390	-92	-84	gctaGGCCCATTAaatc	1.00
Up1	GGCCCAWWW	At1g71500	-1080	-1072	tagaGGCCCATATaaaa	1.00
Up1	GGCCCAWWW	At1g71500	-54	-46	aagaGGCCCATTTatgt	1.00
Up1	GGCCCAWWW	At1g07110	-132	-124	cataGGCCCAATAataa	1.00

## Sheet: AAACGACACCGTTDiscri0.90_Clus1D2
PatID	Pattern	SeqID	Start	End	matching_seq	Score
AAACGACACCGTTT	AAACGACACCGTTT	At5g66470	-55	-42	ATACGACGCCGTTT	0.86
AAACGACACCGTTT	AAACGACACCGTTT	At4g19960	-378	-365	AAACAACACGGTTT	0.86
AAACGACACCGTTT	AAACGACACCGTTT	At3g56040	-176	-163	AGACGACACCATTT	0.86
AAACGACACCGTTT	AAACGACACCGTTT	At3g15360	-104	-91	TAACGACAACGTTT	0.86
AAACGACACCGTTT	AAACGACACCGTTT	At3g03710	-393	-380	AAACGACTGCGTTT	0.86
AAACGACACCGTTT	AAACGACACCGTTT	At1g28140	-63	-50	AAACGACCGCGTTT	0.86
AAACGACACCGTTT	AAACGACACCGTTT	At1g22850	-371	-358	AAACGACAGCGTTT	0.93

## Sheet: CCGTCGDiscri0.90_Clus1D1
PatID	Pattern	SeqID	Start	End	matching_seq	Score
CCGTCG	CCGTCG	At5g66470	-50	-45	GCGTCG	0.83
CCGTCG	CCGTCG	At5g66470	-24	-19	CCTTCG	0.83
CCGTCG	CCGTCG	At5g66470	-144	-139	CCCTCG	0.83
CCGTCG	CCGTCG	At5g60360	-833	-828	CAGTCG	0.83
CCGTCG	CCGTCG	At5g60360	-279	-274	CCGTCA	0.83
CCGTCG	CCGTCG	At5g58330	-178	-173	CCGGCG	0.83
CCGTCG	CCGTCG	At5g58330	-180	-175	CCGGCG	0.83
CCGTCG	CCGTCG	At5g50920	-784	-779	CCGTAG	0.83
CCGTCG	CCGTCG	At5g50920	-372	-367	CCGTAG	0.83
CCGTCG	CCGTCG	At5g50920	-401	-396	CCGTCC	0.83
CCGTCG	CCGTCG	At5g50920	-67	-62	CCATCG	0.83
CCGTCG	CCGTCG	At5g50250	-892	-887	CCATCG	0.83
CCGTCG	CCGTCG	At5g50250	-255	-250	CCGGCG	0.83
CCGTCG	CCGTCG	At5g50250	-241	-236	GCGTCG	0.83
CCGTCG	CCGTCG	At5g42270	-702	-697	CCGTAG	0.83
CCGTCG	CCGTCG	At5g42270	-159	-154	CCGTAG	0.83
CCGTCG	CCGTCG	At5g42270	-23	-18	CAGTCG	0.83
CCGTCG	CCGTCG	At5g20140	-366	-361	TCGTCG	0.83
CCGTCG	CCGTCG	At5g20140	-344	-339	CCGTCA	0.83
CCGTCG	CCGTCG	At5g20140	-78	-73	CTGTCG	0.83
CCGTCG	CCGTCG	At5g19220	-725	-720	CCTTCG	0.83
CCGTCG	CCGTCG	At5g19220	-506	-501	CCTTCG	0.83
CCGTCG	CCGTCG	At5g16220	-938	-933	TCGTCG	0.83
CCGTCG	CCGTCG	At5g16220	-94	-89	CCGTCA	0.83
CCGTCG	CCGTCG	At5g16220	-937	-932	CCGACG	0.83
CCGTCG	CCGTCG	At5g08740	-27	-22	CCGTCA	0.83
CCGTCG	CCGTCG	At5g03940	-758	-753	CCGTCC	0.83
CCGTCG	CCGTCG	At5g03940	-71	-66	CCATCG	0.83
CCGTCG	CCGTCG	At5g03940	-67	-62	CCGTCG	1.00
CCGTCG	CCGTCG	At4g34930	-144	-139	GCGTCG	0.83
CCGTCG	CCGTCG	At4g34930	-143	-138	CCGACG	0.83
CCGTCG	CCGTCG	At4g33030	-664	-659	CCCTCG	0.83
CCGTCG	CCGTCG	At4g33030	-171	-166	CAGTCG	0.83
CCGTCG	CCGTCG	At4g33010	-815	-810	CTGTCG	0.83
CCGTCG	CCGTCG	At4g33010	-788	-783	CCATCG	0.83
CCGTCG	CCGTCG	At4g31850	-365	-360	CTGTCG	0.83
CCGTCG	CCGTCG	At4g31850	-189	-184	CCCTCG	0.83
CCGTCG	CCGTCG	At4g31530	-459	-454	CCGACG	0.83
CCGTCG	CCGTCG	At4g31530	-284	-279	CCGGCG	0.83
CCGTCG	CCGTCG	At4g31530	-476	-471	CCGTTG	0.83
CCGTCG	CCGTCG	At4g31530	-458	-453	CCGTCG	1.00
CCGTCG	CCGTCG	At4g31530	-416	-411	CCGTCG	1.00
CCGTCG	CCGTCG	At4g20360	-92	-87	CCGTTG	0.83
CCGTCG	CCGTCG	At4g18240	-26	-21	CAGTCG	0.83
CCGTCG	CCGTCG	At4g16390	-159	-154	CCATCG	0.83
CCGTCG	CCGTCG	At4g14020	-392	-387	CCGTCA	0.83
CCGTCG	CCGTCG	At4g12290	-821	-816	CAGTCG	0.83
CCGTCG	CCGTCG	At4g12290	-623	-618	CGGTCG	0.83
CCGTCG	CCGTCG	At4g12290	-626	-621	CCGTTG	0.83
CCGTCG	CCGTCG	At4g12290	-79	-74	CCGTCA	0.83
CCGTCG	CCGTCG	At4g02920	-384	-379	CCGTTG	0.83
CCGTCG	CCGTCG	At3g63190	-333	-328	TCGTCG	0.83
CCGTCG	CCGTCG	At3g56040	-192	-187	CCATCG	0.83
CCGTCG	CCGTCG	At3g56040	-159	-154	CCGTCA	0.83
CCGTCG	CCGTCG	At3g56040	-99	-94	CCTTCG	0.83
CCGTCG	CCGTCG	At3g53560	-77	-72	CTGTCG	0.83
CCGTCG	CCGTCG	At3g19810	-94	-89	ACGTCG	0.83
CCGTCG	CCGTCG	At3g18390	-146	-141	CCGTCG	1.00
CCGTCG	CCGTCG	At3g15360	-253	-248	CCGTCT	0.83
CCGTCG	CCGTCG	At3g15360	-538	-533	CCATCG	0.83
CCGTCG	CCGTCG	At3g15360	-126	-121	CCGTCA	0.83
CCGTCG	CCGTCG	At3g03710	-781	-776	CCGCCG	0.83
CCGTCG	CCGTCG	At3g03710	-388	-383	CAGTCG	0.83
CCGTCG	CCGTCG	At3g03710	-596	-591	CCATCG	0.83
CCGTCG	CCGTCG	At3g02730	-1096	-1091	CCGTCT	0.83
CCGTCG	CCGTCG	At3g02730	-695	-690	CCGTCT	0.83
CCGTCG	CCGTCG	At3g02730	-643	-638	CCGTTN	0.83
CCGTCG	CCGTCG	At3g02730	-597	-592	CCGACG	0.83
CCGTCG	CCGTCG	At3g02730	-562	-557	TCGTCG	0.83
CCGTCG	CCGTCG	At3g02730	-279	-274	CTGTCG	0.83
CCGTCG	CCGTCG	At3g02730	-612	-607	CCGGCG	0.83
CCGTCG	CCGTCG	At3g02730	-596	-591	TCGTCG	0.83
CCGTCG	CCGTCG	At3g02730	-293	-288	TCGTCG	0.83
CCGTCG	CCGTCG	At2g42600	-963	-958	CCGTTG	0.83
CCGTCG	CCGTCG	At2g42600	-778	-773	CCTTCG	0.83
CCGTCG	CCGTCG	At2g42600	-264	-259	ACGTCG	0.83
CCGTCG	CCGTCG	At2g41720	-922	-917	CCGTCA	0.83
CCGTCG	CCGTCG	At2g41720	-61	-56	CCGTAG	0.83
CCGTCG	CCGTCG	At2g41680	-349	-344	TCGTCG	0.83
CCGTCG	CCGTCG	At2g41680	-292	-287	GCGTCG	0.83
CCGTCG	CCGTCG	At2g41680	-285	-280	CCGTCC	0.83
CCGTCG	CCGTCG	At2g41680	-224	-219	CCGTTG	0.83
CCGTCG	CCGTCG	At2g41680	-177	-172	CAGTCG	0.83
CCGTCG	CCGTCG	At2g41680	-87	-82	CAGTCG	0.83
CCGTCG	CCGTCG	At2g41680	-155	-150	CCGTTG	0.83
CCGTCG	CCGTCG	At2g33800	-872	-867	CCGTAG	0.83
CCGTCG	CCGTCG	At2g32530	-18	-13	GCGTCG	0.83
CCGTCG	CCGTCG	At2g24060	-19	-14	ACGTCG	0.83
CCGTCG	CCGTCG	At2g23390	-408	-403	CCCTCG	0.83
CCGTCG	CCGTCG	At2g23390	-453	-448	CCGGCG	0.83
CCGTCG	CCGTCG	At2g01290	-198	-193	CCGTTG	0.83
CCGTCG	CCGTCG	At1g79600	-29	-24	CCGGCG	0.83
CCGTCG	CCGTCG	At1g74850	-845	-840	CCGTCA	0.83
CCGTCG	CCGTCG	At1g74850	-869	-864	CCGCCG	0.83
CCGTCG	CCGTCG	At1g67810	-109	-104	CCGTCG	1.00
CCGTCG	CCGTCG	At1g62750	-763	-758	CCGTCT	0.83
CCGTCG	CCGTCG	At1g62750	-80	-75	CCGACG	0.83
CCGTCG	CCGTCG	At1g62750	-637	-632	CCGTCC	0.83
CCGTCG	CCGTCG	At1g62750	-156	-151	CCGTCT	0.83
CCGTCG	CCGTCG	At1g62750	-79	-74	TCGTCG	0.83
CCGTCG	CCGTCG	At1g62750	-47	-42	CCGTTG	0.83
CCGTCG	CCGTCG	At1g50250	-56	-51	TCGTCG	0.83
CCGTCG	CCGTCG	At1g50250	-717	-712	CCGTCC	0.83
CCGTCG	CCGTCG	At1g28140	-499	-494	CAGTCG	0.83
CCGTCG	CCGTCG	At1g28140	-60	-55	CGGTCG	0.83
CCGTCG	CCGTCG	At1g23310	-903	-898	CCGTTG	0.83
CCGTCG	CCGTCG	At1g23310	-577	-572	CCGTTG	0.83
CCGTCG	CCGTCG	At1g23310	-552	-547	CCGCCG	0.83
CCGTCG	CCGTCG	At1g23310	-573	-568	CCGTCA	0.83
CCGTCG	CCGTCG	At1g23310	-211	-206	CCGTCG	1.00
CCGTCG	CCGTCG	At1g22850	-366	-361	CTGTCG	0.83
CCGTCG	CCGTCG	At1g13990	-56	-51	ACGTCG	0.83
CCGTCG	CCGTCG	At1g10760	-650	-645	CCGTCC	0.83
CCGTCG	CCGTCG	At1g10760	-723	-718	CCGTTG	0.83
CCGTCG	CCGTCG	At1g10760	-566	-561	CCTTCG	0.83
CCGTCG	CCGTCG	At1g07110	-445	-440	CCGACG	0.83
CCGTCG	CCGTCG	At1g07110	-338	-333	CAGTCG	0.83
CCGTCG	CCGTCG	At1g07110	-317	-312	CCATCG	0.83
CCGTCG	CCGTCG	At1g07110	-146	-141	CAGTCG	0.83
CCGTCG	CCGTCG	At1g07110	-444	-439	CCGTCG	1.00

## Sheet: CTCTTDiscri0.90_Clus2D0
PatID	Pattern	SeqID	Start	End	matching_seq	Score
CTCTT	CTCTT	At5g65460	-162	-158	ttgtCTCTTtgtc	1.00
CTCTT	CTCTT	At5g62710	-532	-528	tacaCTCTTcgag	1.00
CTCTT	CTCTT	At5g62710	-426	-422	aataCTCTTgtaa	1.00
CTCTT	CTCTT	At5g62710	-9	-5	cctcCTCTTactc	1.00
CTCTT	CTCTT	At5g62710	-568	-564	cgagCTCTTaaaa	1.00
CTCTT	CTCTT	At5g62710	-108	-104	ttccCTCTTcttt	1.00
CTCTT	CTCTT	At5g62410	-610	-606	taaaCTCTTaaaa	1.00
CTCTT	CTCTT	At5g62410	-112	-108	tcttCTCTTgcaa	1.00
CTCTT	CTCTT	At5g62410	-33	-29	tgagCTCTTctcg	1.00
CTCTT	CTCTT	At5g55660	-621	-617	gagtCTCTTtgta	1.00
CTCTT	CTCTT	At5g55660	-597	-593	tgttCTCTTtgtt	1.00
CTCTT	CTCTT	At5g55660	-473	-469	tgttCTCTTtgat	1.00
CTCTT	CTCTT	At5g55660	-402	-398	tgagCTCTTggat	1.00
CTCTT	CTCTT	At5g55660	-760	-756	cgatCTCTTtcta	1.00
CTCTT	CTCTT	At5g55480	-344	-340	taaaCTCTTgtat	1.00
CTCTT	CTCTT	At5g55480	-795	-791	tcttCTCTTctct	1.00
CTCTT	CTCTT	At5g55480	-790	-786	tttcCTCTTctct	1.00
CTCTT	CTCTT	At5g55480	-508	-504	ctctCTCTTtgtt	1.00
CTCTT	CTCTT	At5g49880	-416	-412	tttaCTCTTtaaa	1.00
CTCTT	CTCTT	At5g49880	-434	-430	ttatCTCTTtgag	1.00
CTCTT	CTCTT	At5g37020	-603	-599	acctCTCTTcttc	1.00
CTCTT	CTCTT	At5g37020	-533	-529	gggtCTCTTataa	1.00
CTCTT	CTCTT	At5g37020	-481	-477	ctctCTCTTtcac	1.00
CTCTT	CTCTT	At5g37020	-463	-459	cgcaCTCTTcttt	1.00
CTCTT	CTCTT	At5g37020	-402	-398	ctctCTCTTctgt	1.00
CTCTT	CTCTT	At5g37020	-373	-369	gtctCTCTTggac	1.00
CTCTT	CTCTT	At5g37020	-680	-676	ttgaCTCTTgaga	1.00
CTCTT	CTCTT	At5g37020	-526	-522	cctcCTCTTataa	1.00
CTCTT	CTCTT	At5g37020	-347	-343	aaatCTCTTgaag	1.00
CTCTT	CTCTT	At5g37020	-240	-236	aaaaCTCTTgtct	1.00
CTCTT	CTCTT	At5g12440	-700	-696	aaatCTCTTtttt	1.00
CTCTT	CTCTT	At5g12440	-171	-167	gatgCTCTTgctt	1.00
CTCTT	CTCTT	At5g05080	-848	-844	ctttCTCTTtgtt	1.00
CTCTT	CTCTT	At5g05080	-790	-786	catgCTCTTaagg	1.00
CTCTT	CTCTT	At5g03680	-137	-133	ctctCTCTTtcta	1.00
CTCTT	CTCTT	At5g03680	-96	-92	ttctCTCTTtttt	1.00
CTCTT	CTCTT	At5g03680	-29	-25	tcttCTCTTtcgg	1.00
CTCTT	CTCTT	At5g03680	-853	-849	aaatCTCTTgaac	1.00
CTCTT	CTCTT	At5g01460	-197	-193	gaatCTCTTtttg	1.00
CTCTT	CTCTT	At4g37490	-955	-951	cactCTCTTccgc	1.00
CTCTT	CTCTT	At4g37210	-937	-933	gtcaCTCTTtata	1.00
CTCTT	CTCTT	At4g37210	-17	-13	tccaCTCTTctca	1.00
CTCTT	CTCTT	At4g37210	-42	-38	ccctCTCTTcgct	1.00
CTCTT	CTCTT	At4g32710	-917	-913	atttCTCTTcatc	1.00
CTCTT	CTCTT	At4g32710	-791	-787	gactCTCTTtcgg	1.00
CTCTT	CTCTT	At4g32710	-611	-607	cttaCTCTTttgg	1.00
CTCTT	CTCTT	At4g32710	-286	-282	atcaCTCTTggtt	1.00
CTCTT	CTCTT	At4g25150	-13	-9	gtctCTCTTcctt	1.00
CTCTT	CTCTT	At4g23950	-430	-426	cactCTCTTtctt	1.00
CTCTT	CTCTT	At4g23950	-387	-383	tttgCTCTTgttc	1.00
CTCTT	CTCTT	At4g23950	-370	-366	tgccCTCTTctcg	1.00
CTCTT	CTCTT	At4g23950	-320	-316	atctCTCTTgact	1.00
CTCTT	CTCTT	At4g23950	-276	-272	agatCTCTTctct	1.00
CTCTT	CTCTT	At4g23950	-118	-114	cgttCTCTTactc	1.00
CTCTT	CTCTT	At4g23950	-100	-96	cttcCTCTTcctc	1.00
CTCTT	CTCTT	At4g23490	-344	-340	tcgtCTCTTttta	1.00
CTCTT	CTCTT	At4g23490	-311	-307	cacaCTCTTaatt	1.00
CTCTT	CTCTT	At4g23490	-11	-7	gcttCTCTTtggg	1.00
CTCTT	CTCTT	At4g20910	-424	-420	cactCTCTTtttc	1.00
CTCTT	CTCTT	At4g20910	-370	-366	tgaaCTCTTtagg	1.00
CTCTT	CTCTT	At4g20910	-305	-301	tgggCTCTTtctg	1.00
CTCTT	CTCTT	At4g20910	-15	-11	tcttCTCTTagat	1.00
CTCTT	CTCTT	At4g20910	-542	-538	cattCTCTTtttc	1.00
CTCTT	CTCTT	At4g17000	-929	-925	gattCTCTTcttt	1.00
CTCTT	CTCTT	At4g17000	-532	-528	caaaCTCTTtaat	1.00
CTCTT	CTCTT	At4g17000	-254	-250	tctcCTCTTtcct	1.00
CTCTT	CTCTT	At4g17000	-60	-56	aataCTCTTtctc	1.00
CTCTT	CTCTT	At4g17000	-762	-758	cacgCTCTTaaaa	1.00
CTCTT	CTCTT	At4g17000	-729	-725	ctatCTCTTtctc	1.00
CTCTT	CTCTT	At4g17000	-469	-465	atttCTCTTtctt	1.00
CTCTT	CTCTT	At4g17000	-329	-325	acgaCTCTTaaac	1.00
CTCTT	CTCTT	At4g17000	-164	-160	tggtCTCTTttca	1.00
CTCTT	CTCTT	At3g61830	-904	-900	atgaCTCTTtatg	1.00
CTCTT	CTCTT	At3g61830	-245	-241	ctttCTCTTagtt	1.00
CTCTT	CTCTT	At3g61830	-27	-23	cttcCTCTTaaaa	1.00
CTCTT	CTCTT	At3g61830	-21	-17	ctctCTCTTcctc	1.00
CTCTT	CTCTT	At3g60740	-227	-223	gaatCTCTTtctg	1.00
CTCTT	CTCTT	At3g57300	-142	-138	cgccCTCTTcctc	1.00
CTCTT	CTCTT	At3g57300	-98	-94	cgaaCTCTTtttc	1.00
CTCTT	CTCTT	At3g57300	-15	-11	tattCTCTTcccg	1.00
CTCTT	CTCTT	At3g53450	-296	-292	catgCTCTTggaa	1.00
CTCTT	CTCTT	At3g47460	-294	-290	cccgCTCTTttgc	1.00
CTCTT	CTCTT	At3g47460	-258	-254	ttttCTCTTtaaa	1.00
CTCTT	CTCTT	At3g47460	-176	-172	aattCTCTTtgag	1.00
CTCTT	CTCTT	At3g24660	-536	-532	ttggCTCTTcatt	1.00
CTCTT	CTCTT	At3g24660	-29	-25	cactCTCTTtctg	1.00
CTCTT	CTCTT	At3g15550	-95	-91	tcttCTCTTgtct	1.00
CTCTT	CTCTT	At3g15550	-50	-46	ctttCTCTTtggt	1.00
CTCTT	CTCTT	At3g15550	-285	-281	cacgCTCTTcatt	1.00
CTCTT	CTCTT	At3g08680	-999	-995	tCTCTTtttt	1.00
CTCTT	CTCTT	At3g08680	-800	-796	ttcaCTCTTgttg	1.00
CTCTT	CTCTT	At3g08680	-551	-547	ttttCTCTTttat	1.00
CTCTT	CTCTT	At3g08680	-490	-486	cctcCTCTTcagg	1.00
CTCTT	CTCTT	At3g08680	-457	-453	taccCTCTTaccc	1.00
CTCTT	CTCTT	At3g08680	-382	-378	cccaCTCTTgttg	1.00
CTCTT	CTCTT	At3g08680	-155	-151	aaagCTCTTatgt	1.00
CTCTT	CTCTT	At3g08680	-837	-833	ccatCTCTTcaaa	1.00
CTCTT	CTCTT	At3g08680	-820	-816	taccCTCTTatac	1.00
CTCTT	CTCTT	At3g08680	-754	-750	tttcCTCTTttca	1.00
CTCTT	CTCTT	At3g08680	-747	-743	ccctCTCTTtcct	1.00
CTCTT	CTCTT	At3g08680	-122	-118	atttCTCTTtgtt	1.00
CTCTT	CTCTT	At3g08680	-53	-49	gactCTCTTccga	1.00
CTCTT	CTCTT	At3g08680	-25	-21	tgctCTCTTtggc	1.00
CTCTT	CTCTT	At2g37420	-923	-919	ccctCTCTTtttt	1.00
CTCTT	CTCTT	At2g37420	-562	-558	aactCTCTTacaa	1.00
CTCTT	CTCTT	At2g34650	-702	-698	agtaCTCTTtgat	1.00
CTCTT	CTCTT	At2g34650	-641	-637	ctatCTCTTccta	1.00
CTCTT	CTCTT	At2g34650	-195	-191	agtcCTCTTtttc	1.00
CTCTT	CTCTT	At2g34650	-185	-181	ttctCTCTTtcac	1.00
CTCTT	CTCTT	At2g34650	-356	-352	gagaCTCTTgtgt	1.00
CTCTT	CTCTT	At2g34650	-269	-265	gcttCTCTTtttc	1.00
CTCTT	CTCTT	At2g27980	-197	-193	ccttCTCTTctgg	1.00
CTCTT	CTCTT	At2g27170	-243	-239	gagtCTCTTcttc	1.00
CTCTT	CTCTT	At2g27170	-210	-206	ttttCTCTTggat	1.00
CTCTT	CTCTT	At2g27170	-163	-159	tcacCTCTTtcgt	1.00
CTCTT	CTCTT	At2g27170	-580	-576	atctCTCTTtctt	1.00
CTCTT	CTCTT	At2g27170	-545	-541	ttcaCTCTTgaag	1.00
CTCTT	CTCTT	At1g80280	-1000	-996	CTCTTtttc	1.00
CTCTT	CTCTT	At1g80280	-273	-269	tttaCTCTTtaaa	1.00
CTCTT	CTCTT	At1g78580	-231	-227	tatcCTCTTcatc	1.00
CTCTT	CTCTT	At1g78580	-193	-189	ttccCTCTTtttc	1.00
CTCTT	CTCTT	At1g77110	-959	-955	gcaaCTCTTttga	1.00
CTCTT	CTCTT	At1g77110	-740	-736	ctaaCTCTTttgt	1.00
CTCTT	CTCTT	At1g77110	-564	-560	ttttCTCTTattt	1.00
CTCTT	CTCTT	At1g77110	-547	-543	ctaaCTCTTttgt	1.00
CTCTT	CTCTT	At1g77110	-419	-415	aagtCTCTTattt	1.00
CTCTT	CTCTT	At1g77110	-266	-262	gttaCTCTTtttt	1.00
CTCTT	CTCTT	At1g75150	-842	-838	ccggCTCTTatta	1.00
CTCTT	CTCTT	At1g69420	-870	-866	aattCTCTTtaac	1.00
CTCTT	CTCTT	At1g69420	-395	-391	tcatCTCTTaatt	1.00
CTCTT	CTCTT	At1g69420	-372	-368	tcctCTCTTctct	1.00
CTCTT	CTCTT	At1g69420	-359	-355	ctctCTCTTccat	1.00
CTCTT	CTCTT	At1g69420	-170	-166	tctaCTCTTcttt	1.00
CTCTT	CTCTT	At1g69420	-47	-43	gagtCTCTTcgat	1.00
CTCTT	CTCTT	At1g69420	-928	-924	gtagCTCTTgatt	1.00
CTCTT	CTCTT	At1g69420	-546	-542	tactCTCTTttgc	1.00
CTCTT	CTCTT	At1g69420	-507	-503	atcaCTCTTctct	1.00
CTCTT	CTCTT	At1g69420	-252	-248	tagaCTCTTtttt	1.00
CTCTT	CTCTT	At1g69420	-137	-133	cggaCTCTTgcta	1.00
CTCTT	CTCTT	At1g54850	-101	-97	taccCTCTTcttg	1.00
CTCTT	CTCTT	At1g54850	-22	-18	ttttCTCTTaatt	1.00
CTCTT	CTCTT	At1g52150	-919	-915	ttcaCTCTTttac	1.00
CTCTT	CTCTT	At1g52150	-642	-638	gaatCTCTTttcc	1.00
CTCTT	CTCTT	At1g52150	-429	-425	ctttCTCTTcaat	1.00
CTCTT	CTCTT	At1g52150	-281	-277	atttCTCTTgttt	1.00
CTCTT	CTCTT	At1g51060	-237	-233	tgggCTCTTtggt	1.00
CTCTT	CTCTT	At1g51060	-306	-302	agtcCTCTTtttt	1.00
CTCTT	CTCTT	At1g51060	-179	-175	ttgcCTCTTtaca	1.00
CTCTT	CTCTT	At1g51060	-171	-167	tatcCTCTTtgcc	1.00
CTCTT	CTCTT	At1g50110	-875	-871	ccacCTCTTctga	1.00
CTCTT	CTCTT	At1g50110	-902	-898	ctagCTCTTacca	1.00
CTCTT	CTCTT	At1g49580	-758	-754	ttgaCTCTTagtt	1.00
CTCTT	CTCTT	At1g21810	-501	-497	ccctCTCTTcctc	1.00
CTCTT	CTCTT	At1g21810	-495	-491	cttcCTCTTttga	1.00
CTCTT	CTCTT	At1g21810	-330	-326	tcaaCTCTTtttt	1.00
CTCTT	CTCTT	At1g21810	-99	-95	ttacCTCTTtttt	1.00
CTCTT	CTCTT	At1g21810	-34	-30	ttttCTCTTctta	1.00
CTCTT	CTCTT	At1g20610	-566	-562	gacgCTCTTctaa	1.00
CTCTT	CTCTT	At1g20610	-539	-535	cttaCTCTTtttt	1.00
CTCTT	CTCTT	At1g20610	-409	-405	atctCTCTTtctc	1.00
CTCTT	CTCTT	At1g20610	-505	-501	atctCTCTTtata	1.00
CTCTT	CTCTT	At1g20610	-450	-446	cgctCTCTTtctc	1.00
CTCTT	CTCTT	At1g20610	-56	-52	tcttCTCTTgaag	1.00
CTCTT	CTCTT	At1g20610	-51	-47	aaatCTCTTctct	1.00
CTCTT	CTCTT	At1g17110	-563	-559	tcggCTCTTtcct	1.00
CTCTT	CTCTT	At1g17110	-809	-805	tatgCTCTTcgtt	1.00
CTCTT	CTCTT	At1g17110	-752	-748	ctctCTCTTtctt	1.00
CTCTT	CTCTT	At1g17110	-736	-732	cagtCTCTTtgtc	1.00
CTCTT	CTCTT	At1g17110	-163	-159	ttatCTCTTaagc	1.00

## Sheet: ABREDiscri0.90_Clus2D1
PatID	Pattern	SeqID	Start	End	matching_seq	Score
ABRE	CACGTGGC	At5g62710	-294	-287	CACGTGTC	0.88
ABRE	CACGTGGC	At5g62410	-520	-513	TACGTGGC	0.88
ABRE	CACGTGGC	At5g55660	-815	-808	GACGTGGC	0.88
ABRE	CACGTGGC	At4g37490	-528	-521	CGCGTGGC	0.88
ABRE	CACGTGGC	At4g23490	-594	-587	CACGTGGA	0.88
ABRE	CACGTGGC	At4g23490	-403	-396	CACGTGGG	0.88
ABRE	CACGTGGC	At4g23490	-405	-398	CACGTGGG	0.88
ABRE	CACGTGGC	At3g61830	-952	-945	CACGTGGT	0.88
ABRE	CACGTGGC	At3g61830	-954	-947	CACGTGCC	0.88
ABRE	CACGTGGC	At3g61830	-446	-439	CACGCGGC	0.88
ABRE	CACGTGGC	At3g59430	-723	-716	CACGTTGC	0.88
ABRE	CACGTGGC	At3g15550	-271	-264	GACGTGGC	0.88
ABRE	CACGTGGC	At3g15550	-245	-238	CACATGGC	0.88
ABRE	CACGTGGC	At3g15550	-225	-218	TACGTGGC	0.88
ABRE	CACGTGGC	At2g34650	-242	-235	CACGTGAC	0.88
ABRE	CACGTGGC	At2g34650	-225	-218	CACGTGTC	0.88
ABRE	CACGTGGC	At2g34650	-244	-237	CACGTGCC	0.88
ABRE	CACGTGGC	At1g54850	-62	-55	CACGTGGC	1.00
ABRE	CACGTGGC	At1g54850	-64	-57	CACGTGGA	0.88
ABRE	CACGTGGC	At1g50110	-14	-7	CACGTGAC	0.88
ABRE	CACGTGGC	At1g50110	-16	-9	CACGTGGT	0.88
ABRE	CACGTGGC	At1g49580	-111	-104	TACGTGGC	0.88
ABRE	CACGTGGC	At1g20610	-637	-630	CACGTGGC	1.00

## Sheet: TGATCRDiscri0.90_Clus2D0
PatID	Pattern	SeqID	Start	End	matching_seq	Score
GATC	TGATCR	At5g65460	-612	-607	gtcaTGATCAtcat	1.00
GATC	TGATCR	At5g65460	-484	-479	gaaaTGATCAttgt	1.00
GATC	TGATCR	At5g65460	-396	-391	atttTGATCGgtat	1.00
GATC	TGATCR	At5g65460	-612	-607	atgaTGATCAtgac	1.00
GATC	TGATCR	At5g65460	-484	-479	acaaTGATCAtttc	1.00
GATC	TGATCR	At5g55480	-132	-127	tataTGATCGttga	1.00
GATC	TGATCR	At5g49880	-271	-266	agttTGATCAtctt	1.00
GATC	TGATCR	At5g49880	-271	-266	aagaTGATCAaact	1.00
GATC	TGATCR	At5g37020	-693	-688	atctTGATCGttga	1.00
GATC	TGATCR	At5g12440	-859	-854	cacaTGATCAtcgg	1.00
GATC	TGATCR	At5g12440	-812	-807	ccgaTGATCAcgac	1.00
GATC	TGATCR	At5g12440	-741	-736	tcggTGATCGtgag	1.00
GATC	TGATCR	At5g12440	-859	-854	ccgaTGATCAtgtg	1.00
GATC	TGATCR	At5g12440	-812	-807	gtcgTGATCAtcgg	1.00
GATC	TGATCR	At5g05080	-349	-344	gattTGATCAttta	1.00
GATC	TGATCR	At5g05080	-192	-187	ttgaTGATCAtaaa	1.00
GATC	TGATCR	At5g05080	-349	-344	taaaTGATCAaatc	1.00
GATC	TGATCR	At5g05080	-192	-187	tttaTGATCAtcaa	1.00
GATC	TGATCR	At4g23490	-782	-777	aataTGATCAccta	1.00
GATC	TGATCR	At4g23490	-731	-726	ctttTGATCAgtac	1.00
GATC	TGATCR	At4g23490	-782	-777	taggTGATCAtatt	1.00
GATC	TGATCR	At4g23490	-731	-726	gtacTGATCAaaag	1.00
GATC	TGATCR	At4g20910	-988	-983	taatTGATCAaaaa	1.00
GATC	TGATCR	At4g20910	-988	-983	ttttTGATCAatta	1.00
GATC	TGATCR	At4g17000	-581	-576	actcTGATCAattc	1.00
GATC	TGATCR	At4g17000	-489	-484	tatcTGATCGcgtc	1.00
GATC	TGATCR	At4g17000	-581	-576	gaatTGATCAgagt	1.00
GATC	TGATCR	At3g61830	-543	-538	gtctTGATCGgacg	1.00
GATC	TGATCR	At3g61830	-833	-828	ccatTGATCGtttt	1.00
GATC	TGATCR	At3g57300	-309	-304	tatcTGATCGgccg	1.00
GATC	TGATCR	At3g54670	-626	-621	aaaaTGATCAtaga	1.00
GATC	TGATCR	At3g54670	-626	-621	tctaTGATCAtttt	1.00
GATC	TGATCR	At3g24660	-183	-178	cactTGATCGgacg	1.00
GATC	TGATCR	At3g15550	-323	-318	aagaTGATCAtaga	1.00
GATC	TGATCR	At3g15550	-323	-318	tctaTGATCAtctt	1.00
GATC	TGATCR	At3g08680	-787	-782	ttcaTGATCGtttc	1.00
GATC	TGATCR	At2g37420	-364	-359	ctaaTGATCAtttt	1.00
GATC	TGATCR	At2g37420	-364	-359	aaaaTGATCAttag	1.00
GATC	TGATCR	At2g34650	-942	-937	ttaaTGATCAttag	1.00
GATC	TGATCR	At2g34650	-942	-937	ctaaTGATCAttaa	1.00
GATC	TGATCR	At2g27980	-817	-812	ttttTGATCAtttt	1.00
GATC	TGATCR	At2g27980	-817	-812	aaaaTGATCAaaaa	1.00
GATC	TGATCR	At2g27170	-459	-454	ggccTGATCGgaaa	1.00
GATC	TGATCR	At1g21810	-753	-748	ttatTGATCAtagt	1.00
GATC	TGATCR	At1g21810	-753	-748	actaTGATCAataa	1.00
GATC	TGATCR	At1g20610	-391	-386	tgttTGATCAactt	1.00
GATC	TGATCR	At1g20610	-319	-314	tttaTGATCAaggg	1.00
GATC	TGATCR	At1g20610	-391	-386	aagtTGATCAaaca	1.00
GATC	TGATCR	At1g20610	-319	-314	ccctTGATCAtaaa	1.00

[truncated: 6 more sheets: TCCACCATADiscri0.90_Clus3D2, TGGTTAGDiscri0.90_Clus3D1, AAAGDiscri0.90_Clus3D0, CACGTGDiscri0.90_Clu4D1, ACDiscri0.90_Clu4D0, ARFDiscri0.90_Clu4D1]
